# Supplementary material for: Unravelling B cell heterogeneity: insights into flow cytometry-gated B cells from single-cell multi-omics data
Source: Front Immunol. 2024 Apr 18;15:1380386. doi: 10.3389/fimmu.2024.1380386 (PMC11067501; doi:10.3389/fimmu.2024.1380386)
Supplement: Supplementary file 1 [file Table_1.xlsx]

## Sheet: Table S1.
Table S1. Gating strategy for B cell populations in figure 1.
Gate_ID	Assay_name	X_Axis	Y_Axis	Subset_Name	Number_input_cells	Number_subset_cells	Percent_Subsetted_From_Previous	Percent_Subsetted_From_Total
Gate_1	ADT	CD10	CD45	Non-Transitional CD45+	31040	28683	92.41	92.41
Gate_2	ADT	CD19	CD3	CD3- and CD19+	28683	27755	96.76	89.42
Gate_3A	ADT	IgD	CD27	IgD- CD27- B cells	27755	5729	20.64	18.46
Gate_3A1	ADT	CD38	CD24	IgD- CD27- PBs	5729	1648	28.77	5.31
Gate_3A2	ADT	CD38	-	IgD- CD27- B cells (non-PB)	5729	4072	71.08	13.12
Gate_3B	ADT	IgD	CD27	Naive B cells	27755	16525	59.54	53.24
Gate_3C	ADT	CD27	-	CD27+ B cells	27755	5501	19.82	17.72
Gate_3C1	ADT	IgD	IgM	IgM+ IgD- B cells	5501	625	11.36	2.01
Gate_3C1_A	ADT	CD38	-	Unswitched memory B cells	625	353	56.48	1.14
Gate_3C1_B	ADT	CD38	CD24	CD27+ IgM+ PBs	625	265	42.4	0.85
Gate_3C2	ADT	IgD	IgM	Switched B cells (IgM- IgD-)	5501	3950	71.81	12.73
Gate_3C2_A	ADT	CD38	-	Switched memory B cells	3950	1716	43.44	5.53
Gate_3C2_B	ADT	CD38	CD24	CD27+ PBs	3950	2226	56.35	7.17

## Sheet: Table S2.
Table S2. Number of patients per disease group considered in Figure 5.
Patient group	Acronym	Number of patients
Hospitalised COVID-19 (critical)	CC	18
Healthcare workers COVID-19 (convalescent)	CComm	12
COVID-19 (mild)	CM	12
Hospitalised COVID-19 (severe)	CS	20
Influenza patients	Flu	10
Healthy volunteers	HV	10
Hospitalised sepsis	Sepsis	15
Total		97

## Sheet: Table S3.
Table S3. Machine learning (ML)-assisted identification of additional gating of purer B cell subsets
Flow-cytometric population	marker	precision	accuracy_model	sensitivity	recall_score	False_positive_rate	False_negative_rate	f1_score
Naive B cells	ADT_CD27	0.753933	0.661059	0.757952	0.557174	0.557174	0.242048	0.640789
Naive B cells	ADT_IgD	0.688008	0.567988	0.688308	0.703011	0.703011	0.311692	0.695429
Naive B cells	ADT_CD22	0.691784	0.573313	0.692328	0.694745	0.694745	0.307672	0.693261
Naive B cells	ADT_CD196_CCR6	0.691884	0.573313	0.692066	0.694155	0.694155	0.307934	0.693018
Naive B cells	ADT_CD73	0.765439	0.676309	0.767913	0.530014	0.530014	0.232087	0.626334
Naive B cells	ADT_CD185_CXCR5	0.687505	0.567383	0.688046	0.704389	0.704389	0.311954	0.695845
Naive B cells	ADT_CD23	0.703231	0.589107	0.7036	0.668766	0.668766	0.2964	0.685566
Naive B cells	ADT_CD224	0.690992	0.572284	0.691716	0.696713	0.696713	0.308284	0.693841
Naive B cells	ADT_CD95_Fas	0.710682	0.599637	0.711552	0.652431	0.652431	0.288448	0.680312
Naive B cells	ADT_CD21	0.672927	0.54705	0.673104	0.736863	0.736863	0.326896	0.703445
Naive B cells	ADT_CD38	0.711177	0.599939	0.711115	0.650463	0.650463	0.288885	0.679466
Naive B cells	ADT_CD335_NKp46	0.696108	0.579425	0.696959	0.685298	0.685298	0.303041	0.690661
Naive B cells	ADT_CD40	0.705805	0.592799	0.706484	0.663255	0.663255	0.293516	0.683869
Naive B cells	ADT_CD307e_FcRL5	0.720417	0.614523	0.724572	0.63334	0.63334	0.275428	0.674078
Naive B cells	ADT_CD267_TACI	0.751197	0.656702	0.75402	0.562488	0.562488	0.24598	0.643288
Naive B cells	ADT_CD86	0.692509	0.574342	0.693114	0.693171	0.693171	0.306886	0.69284
Naive B cells	ADT_IgA	0.689372	0.569924	0.689794	0.700059	0.700059	0.310206	0.694674
Naive B cells	ADT_CD29	0.691179	0.572405	0.691541	0.695926	0.695926	0.308459	0.693544
Naive B cells	ADT_CD319_CRACC	0.691092	0.572284	0.691454	0.696123	0.696123	0.308546	0.693598
Naive B cells	ADT_CD98	0.696305	0.579486	0.69661	0.684314	0.684314	0.30339	0.690258
Naive B cells	ADT_CD272_BTLA	0.696237	0.579486	0.696784	0.684708	0.684708	0.303216	0.690424
Naive B cells	ADT_CD39	0.703878	0.589955	0.704124	0.667191	0.667191	0.295876	0.685044
Naive B cells	ADT_CD71	0.692321	0.573918	0.692503	0.693171	0.693171	0.307497	0.692746
Naive B cells	ADT_CD49d	0.712976	0.602663	0.713474	0.64692	0.64692	0.286526	0.678344
Naive B cells	ADT_HLA_ABC	0.753815	0.659728	0.75533	0.555599	0.555599	0.24467	0.639705
Naive B cells	ADT_CD54	0.716718	0.607927	0.717407	0.638654	0.638654	0.282593	0.675438
Naive B cells	ADT_CD99	0.714261	0.604599	0.715135	0.644361	0.644361	0.284865	0.677513
Naive B cells	ADT_CD3	0.701616	0.586747	0.701678	0.672112	0.672112	0.298322	0.686547
Naive B cells	ADT_CD79b_Ig_beta	0.707187	0.594614	0.70762	0.659909	0.659909	0.29238	0.682731
Naive B cells	ADT_HLA_DR	0.693698	0.576036	0.694425	0.690612	0.690612	0.305575	0.692151
Naive B cells	ADT_CD1d	0.689505	0.569924	0.689444	0.699272	0.699272	0.310556	0.694354
Naive B cells	ADT_CD184_CXCR4	0.693746	0.575915	0.693988	0.690022	0.690022	0.306012	0.691879
Naive B cells	ADT_human_CD44	0.709846	0.598427	0.710591	0.654202	0.654202	0.289409	0.680889
Naive B cells	ADT_CD20	0.696761	0.580212	0.697309	0.683527	0.683527	0.302691	0.69008
Naive B cells	ADT_CD2	0.692946	0.574947	0.693551	0.692187	0.692187	0.306449	0.692566
Naive B cells	ADT_CD1c	0.723675	0.618033	0.725446	0.623893	0.623893	0.274554	0.67009
Naive B cells	ADT_CD10	0.688466	0.568714	0.689007	0.702224	0.702224	0.310993	0.695277
Naive B cells	ADT_Integrin_b7	0.690649	0.57174	0.691192	0.697304	0.697304	0.308808	0.69396
Naive B cells	ADT_CD28	0.693107	0.575008	0.693289	0.691399	0.691399	0.306711	0.692252
Naive B cells	ADT_CD81_TAPA_1	0.692852	0.574887	0.693639	0.69258	0.69258	0.306361	0.692716
Naive B cells	ADT_IgG2b_isotype_ctrl_mouse	0.71127	0.604236	0.721339	0.659516	0.659516	0.278661	0.684416
Naive B cells	ADT_TCR_Vg9	0.685727	0.564962	0.686386	0.708522	0.708522	0.313614	0.696938
Naive B cells	ADT_CD8	0.693819	0.576157	0.694425	0.690218	0.690218	0.305575	0.692014
Naive B cells	ADT_CD64	0.691629	0.57289	0.691629	0.694548	0.694548	0.308371	0.693085
Naive B cells	ADT_HLA_A2	0.687016	0.567383	0.689357	0.707341	0.707341	0.310643	0.69703
Naive B cells	ADT_CD328_Siglec_7	0.700951	0.586263	0.702115	0.67467	0.67467	0.297885	0.68756
Naive B cells	ADT_mouse_CD49f	0.695121	0.578033	0.695911	0.687463	0.687463	0.304089	0.691271
Naive B cells	ADT_CD19	0.718349	0.610348	0.719416	0.635308	0.635308	0.280584	0.674281
Naive B cells	ADT_CD152_CTLA_4	0.6922	0.573797	0.692503	0.693564	0.693564	0.307497	0.692882
Naive B cells	ADT_CD273__B7_DC_PD_L2	0.692704	0.574402	0.692765	0.692187	0.692187	0.307235	0.692445
Naive B cells	ADT_CD195_CCR5	0.695941	0.579123	0.69661	0.685495	0.685495	0.30339	0.690678
Naive B cells	ADT_CD69	0.69306	0.575129	0.693726	0.69199	0.69199	0.306274	0.692524
Naive B cells	ADT_CD30	0.695341	0.578457	0.696435	0.687266	0.687266	0.303565	0.69128
Naive B cells	ADT_CD150_SLAM	0.692167	0.573797	0.69259	0.693761	0.693761	0.30741	0.692963
Naive B cells	ADT_CD163	0.690266	0.571256	0.69093	0.698288	0.698288	0.30907	0.694254
Naive B cells	ADT_CD49b	0.703493	0.58947	0.703862	0.668176	0.668176	0.296138	0.68538
Naive B cells	ADT_CD66ace	0.686365	0.56587	0.687085	0.707144	0.707144	0.312915	0.6966
Naive B cells	ADT_CD278_ICOS	0.689399	0.569985	0.689881	0.700059	0.700059	0.310119	0.694688
Naive B cells	ADT_CD326_Ep_CAM	0.688864	0.56938	0.689706	0.701634	0.701634	0.310294	0.69519
Naive B cells	ADT_CD4	0.693416	0.575552	0.693901	0.691006	0.691006	0.306099	0.692209
Naive B cells	ADT_B7_H4	0.690944	0.572103	0.691367	0.696516	0.696516	0.308633	0.693719
Naive B cells	ADT_abTCR	0.696036	0.579183	0.696522	0.685101	0.685101	0.303478	0.690525
Naive B cells	ADT_CD31	0.693584	0.575855	0.69425	0.690809	0.690809	0.30575	0.692193
Naive B cells	ADT_CD127_IL_7Ra	0.695527	0.578336	0.695648	0.685889	0.685889	0.304352	0.690674
Naive B cells	ADT_CD204	0.699005	0.583298	0.699493	0.67841	0.67841	0.300507	0.688553
Naive B cells	ADT_CD304_Neuropilin_1	0.695572	0.578517	0.695998	0.686085	0.686085	0.304002	0.690796
Naive B cells	ADT_CD279_PD_1	0.698778	0.583177	0.699755	0.679394	0.679394	0.300245	0.68895
Naive B cells	ADT_CD146	0.699293	0.583722	0.699843	0.677819	0.677819	0.300157	0.688389
Naive B cells	ADT_CD158_KIR2DL1S1S3S5	0.698323	0.582209	0.698445	0.679591	0.679591	0.301555	0.688829
Naive B cells	ADT_XCR1	0.695371	0.578215	0.695736	0.686479	0.686479	0.304264	0.690896
Naive B cells	ADT_CD117_c_kit	0.691381	0.572708	0.691804	0.695532	0.695532	0.308196	0.69345
Naive B cells	ADT_CD15_SSEA_1	0.698988	0.583419	0.699843	0.678803	0.678803	0.300157	0.688748
Naive B cells	ADT_CD16	0.696377	0.579728	0.697046	0.684511	0.684511	0.302954	0.690393
Naive B cells	ADT_Podocalyxin	0.695364	0.578275	0.695911	0.686676	0.686676	0.304089	0.690992
Naive B cells	ADT_CD103	0.694476	0.577186	0.695386	0.689038	0.689038	0.304614	0.691746
Naive B cells	ADT_CD7	0.685779	0.565507	0.687697	0.709703	0.709703	0.312303	0.697536
Naive B cells	ADT_KLRG1_MAFA	0.69042	0.571377	0.690842	0.697697	0.697697	0.309158	0.69404
Naive B cells	ADT_CD206_MMR	0.698542	0.582632	0.698969	0.679394	0.679394	0.301031	0.688835
Naive B cells	ADT_CD161	0.694847	0.577489	0.695211	0.68766	0.68766	0.304789	0.691235
Naive B cells	ADT_CD56_NCAM	0.697136	0.580756	0.697746	0.68274	0.68274	0.302254	0.689863
Naive B cells	ADT_CD257_BAFF_BLYS	0.696385	0.579667	0.696872	0.684314	0.684314	0.303128	0.690297
Naive B cells	ADT_CD11c	0.681159	0.558608	0.681755	0.718756	0.718756	0.318245	0.699453
Naive B cells	ADT_CD158e1_KIR3DL1_NKB1	0.694912	0.577791	0.695823	0.688054	0.688054	0.304177	0.691466
Naive B cells	ADT_CD133	0.688559	0.568775	0.68892	0.70183	0.70183	0.31108	0.695131
Naive B cells	ADT_CD274_B7_H1_PD_L1	0.695572	0.578517	0.695998	0.686085	0.686085	0.304002	0.690796
Naive B cells	ADT_CD90_Thy1	0.692536	0.574402	0.693202	0.693171	0.693171	0.306798	0.692853
Naive B cells	ADT_IgG2a_isotype_ctrl	0.692442	0.574342	0.693289	0.693564	0.693564	0.306711	0.693003
Naive B cells	ADT_GARP_LRRC32	0.692899	0.574766	0.693202	0.69199	0.69199	0.306798	0.692444
Naive B cells	ADT_CD275_B7_H2_ICOSL	0.69433	0.576702	0.694512	0.688644	0.688644	0.305488	0.691475
Naive B cells	ADT_CD252_OX40L	0.696832	0.580454	0.697746	0.683724	0.683724	0.302254	0.690216
Naive B cells	ADT_IgG_Fc	0.696161	0.579546	0.697134	0.685298	0.685298	0.302866	0.690687
Naive B cells	ADT_TCR_Vd2	0.700148	0.584811	0.700454	0.675654	0.675654	0.299546	0.687683
Naive B cells	ADT_IgM	0.723735	0.617791	0.724747	0.623106	0.623106	0.275253	0.669661
Naive B cells	ADT_CD268_BAFF_R	0.700079	0.584811	0.700629	0.676048	0.676048	0.299371	0.687853
Naive B cells	ADT_CD35	0.737237	0.63649	0.738203	0.5926	0.5926	0.261797	0.657053
Naive B cells	ADT_CD82	0.758642	0.666989	0.76136	0.545562	0.545562	0.23864	0.634695
Naive B cells	ADT_CD305_LAIR1	0.753834	0.66003	0.755942	0.555993	0.555993	0.244058	0.639972
Naive B cells	ADT_CD24	0.68833	0.568411	0.68857	0.702224	0.702224	0.31143	0.695207
Naive B cells	ADT_CD52	0.696666	0.580151	0.697396	0.68392	0.68392	0.302604	0.690234
Naive B cells	ADT_CD58_LFA_3	0.728264	0.624266	0.729727	0.613265	0.613265	0.270273	0.665835
Naive B cells	ADT_Ig_light_chain_k	0.689453	0.570106	0.690056	0.700059	0.700059	0.309944	0.694716
Naive B cells	ADT_CD138_Syndecan_1	0.692623	0.574523	0.693289	0.692974	0.692974	0.306711	0.692799
Naive B cells	ADT_CD25	0.691918	0.573313	0.691978	0.693958	0.693958	0.308022	0.692936
Naive B cells	ADT_CD124	0.712042	0.601573	0.713037	0.649478	0.649478	0.286963	0.679323
Naive B cells	ADT_CD235ab	0.691718	0.573918	0.694075	0.696713	0.696713	0.305925	0.694207
Naive B cells	ADT_CD18	0.693322	0.575492	0.693988	0.691399	0.691399	0.306012	0.692359
Naive B cells	ADT_CD123	0.708813	0.597095	0.709804	0.65676	0.65676	0.290196	0.681795
Naive B cells	ADT_CD26	0.707672	0.595764	0.70928	0.659909	0.659909	0.29072	0.682957
Naive B cells	ADT_TSLPR_TSLP_R	0.693624	0.575794	0.693988	0.690415	0.690415	0.306012	0.692016
Naive B cells	ADT_CD70	0.685792	0.564962	0.686211	0.708128	0.708128	0.313789	0.696781
Naive B cells	ADT_CD307d_FcRL4	0.689969	0.57059	0.689969	0.698288	0.698288	0.310031	0.694103
Naive B cells	ADT_CD5	0.695273	0.578457	0.69661	0.68766	0.68766	0.30339	0.691445
Naive B cells	ADT_CD66b	0.694229	0.576702	0.694775	0.689234	0.689234	0.305225	0.691722
Naive B cells	ADT_Ig_light_chain_l	0.680024	0.557035	0.680619	0.721315	0.721315	0.319381	0.700061
Naive B cells	ADT_TCR_Va7.2	0.68629	0.565991	0.687609	0.707932	0.707932	0.312391	0.696943
Naive B cells	ADT_CD36	0.694558	0.577065	0.694862	0.68825	0.68825	0.305138	0.69139
Naive B cells	ADT_CD33	0.698698	0.582753	0.698882	0.678803	0.678803	0.301118	0.688607
Naive B cells	ADT_CLEC12A	0.695967	0.579183	0.696697	0.685495	0.685495	0.303303	0.690691
Naive B cells	ADT_CD62P_P_Selectin	0.702887	0.589047	0.704299	0.670537	0.670537	0.295701	0.686331
Naive B cells	ADT_CD62L	0.683012	0.561331	0.684027	0.715017	0.715017	0.315973	0.698648
Naive B cells	ADT_CD244_2B4	0.699337	0.583903	0.700192	0.678016	0.678016	0.299808	0.688511
Naive B cells	ADT_CD96_TACTILE	0.688968	0.569319	0.689269	0.700846	0.700846	0.310731	0.694857
Naive B cells	ADT_CD85j_ILT2	0.688827	0.569077	0.689007	0.701043	0.701043	0.310993	0.694881
Naive B cells	ADT_CD34	0.692651	0.574281	0.69259	0.692187	0.692187	0.30741	0.692418
Naive B cells	ADT_CD94	0.690885	0.572345	0.692153	0.6975	0.6975	0.307847	0.694177
Naive B cells	ADT_CD1a	0.695424	0.578336	0.695911	0.686479	0.686479	0.304089	0.690923
Naive B cells	ADT_CD194_CCR4	0.696419	0.579667	0.696784	0.684117	0.684117	0.303216	0.690213
Naive B cells	ADT_CD83	0.694088	0.57646	0.694512	0.689431	0.689431	0.305488	0.691752
Naive B cells	ADT_CD254_TRANCE_RANKL	0.696142	0.579425	0.696872	0.685101	0.685101	0.303128	0.690577
Naive B cells	ADT_CD106	0.696237	0.579486	0.696784	0.684708	0.684708	0.303216	0.690424
Naive B cells	ADT_CD183_CXCR3	0.68554	0.564478	0.685599	0.708325	0.708325	0.314401	0.696746
Naive B cells	ADT_CD41	0.698839	0.583238	0.699755	0.679197	0.679197	0.300245	0.688878
Naive B cells	ADT_CD294_CRTH2	0.692261	0.573858	0.692503	0.693367	0.693367	0.307497	0.692814
Naive B cells	ADT_CD258_LIGHT	0.693665	0.575734	0.693726	0.690022	0.690022	0.306274	0.691839
Naive B cells	ADT_CD88_C5aR	0.695534	0.578275	0.695474	0.685692	0.685692	0.304526	0.690578
CD27+ PBs & IgD- CD27- PBs & CD27+ IgM+ PB	ADT_CD27	0.99396	0.99396	1	1	1	0	0.996971
CD27+ PBs & IgD- CD27- PBs & CD27+ IgM+ PB	ADT_IgD	0.993958	0.993718	0.999757	1	1	0.000243072	0.99697
CD27+ PBs & IgD- CD27- PBs & CD27+ IgM+ PB	ADT_CD22	0.99396	0.99396	1	1	1	0	0.996971
CD27+ PBs & IgD- CD27- PBs & CD27+ IgM+ PB	ADT_CD196_CCR6	0.993957	0.993477	0.999514	1	1	0.000486145	0.996969
CD27+ PBs & IgD- CD27- PBs & CD27+ IgM+ PB	ADT_CD73	0.993957	0.993477	0.999514	1	1	0.000486145	0.996969
CD27+ PBs & IgD- CD27- PBs & CD27+ IgM+ PB	ADT_CD185_CXCR5	0.993957	0.993477	0.999514	1	1	0.000486145	0.996969
CD27+ PBs & IgD- CD27- PBs & CD27+ IgM+ PB	ADT_CD23	0.994671	0.992752	0.998055	0.88	0.88	0.00194458	0.933828
CD27+ PBs & IgD- CD27- PBs & CD27+ IgM+ PB	ADT_CD224	0.99396	0.99396	1	1	1	0	0.996971
CD27+ PBs & IgD- CD27- PBs & CD27+ IgM+ PB	ADT_CD95_Fas	0.993953	0.992752	0.998785	1	1	0.00121536	0.996967
CD27+ PBs & IgD- CD27- PBs & CD27+ IgM+ PB	ADT_CD21	0.99396	0.99396	1	1	1	0	0.996971
CD27+ PBs & IgD- CD27- PBs & CD27+ IgM+ PB	ADT_CD38	0.99396	0.99396	1	1	1	0	0.996971
CD27+ PBs & IgD- CD27- PBs & CD27+ IgM+ PB	ADT_CD335_NKp46	0.99396	0.99396	1	1	1	0	0.996971
CD27+ PBs & IgD- CD27- PBs & CD27+ IgM+ PB	ADT_CD40	0.99396	0.99396	1	1	1	0	0.996971
CD27+ PBs & IgD- CD27- PBs & CD27+ IgM+ PB	ADT_CD307e_FcRL5	0.99396	0.99396	1	1	1	0	0.996971
CD27+ PBs & IgD- CD27- PBs & CD27+ IgM+ PB	ADT_CD267_TACI	0.994193	0.992993	0.998785	0.96	0.96	0.00121536	0.976797
CD27+ PBs & IgD- CD27- PBs & CD27+ IgM+ PB	ADT_CD86	0.99396	0.99396	1	1	1	0	0.996971
CD27+ PBs & IgD- CD27- PBs & CD27+ IgM+ PB	ADT_IgA	0.993958	0.993718	0.999757	1	1	0.000243072	0.99697
CD27+ PBs & IgD- CD27- PBs & CD27+ IgM+ PB	ADT_CD29	0.993958	0.993718	0.999757	1	1	0.000243072	0.99697
CD27+ PBs & IgD- CD27- PBs & CD27+ IgM+ PB	ADT_CD319_CRACC	0.99396	0.99396	1	1	1	0	0.996971
CD27+ PBs & IgD- CD27- PBs & CD27+ IgM+ PB	ADT_CD98	0.993957	0.993477	0.999514	1	1	0.000486145	0.996969
CD27+ PBs & IgD- CD27- PBs & CD27+ IgM+ PB	ADT_CD272_BTLA	0.99396	0.99396	1	1	1	0	0.996971
CD27+ PBs & IgD- CD27- PBs & CD27+ IgM+ PB	ADT_CD39	0.99396	0.99396	1	1	1	0	0.996971
CD27+ PBs & IgD- CD27- PBs & CD27+ IgM+ PB	ADT_CD71	0.99396	0.99396	1	1	1	0	0.996971
CD27+ PBs & IgD- CD27- PBs & CD27+ IgM+ PB	ADT_CD49d	0.993958	0.993718	0.999757	1	1	0.000243072	0.99697
CD27+ PBs & IgD- CD27- PBs & CD27+ IgM+ PB	ADT_HLA_ABC	0.99396	0.99396	1	1	1	0	0.996971
CD27+ PBs & IgD- CD27- PBs & CD27+ IgM+ PB	ADT_CD54	0.99396	0.99396	1	1	1	0	0.996971
CD27+ PBs & IgD- CD27- PBs & CD27+ IgM+ PB	ADT_CD99	0.993958	0.993718	0.999757	1	1	0.000243072	0.99697
CD27+ PBs & IgD- CD27- PBs & CD27+ IgM+ PB	ADT_CD3	0.99396	0.99396	1	1	1	0	0.996971
CD27+ PBs & IgD- CD27- PBs & CD27+ IgM+ PB	ADT_CD79b_Ig_beta	0.99396	0.99396	1	1	1	0	0.996971
CD27+ PBs & IgD- CD27- PBs & CD27+ IgM+ PB	ADT_HLA_DR	0.99396	0.99396	1	1	1	0	0.996971
CD27+ PBs & IgD- CD27- PBs & CD27+ IgM+ PB	ADT_CD1d	0.994197	0.993718	0.999514	0.96	0.96	0.000486145	0.976799
CD27+ PBs & IgD- CD27- PBs & CD27+ IgM+ PB	ADT_CD184_CXCR4	0.993956	0.993235	0.999271	1	1	0.000729217	0.996969
CD27+ PBs & IgD- CD27- PBs & CD27+ IgM+ PB	ADT_human_CD44	0.99396	0.99396	1	1	1	0	0.996971
CD27+ PBs & IgD- CD27- PBs & CD27+ IgM+ PB	ADT_CD20	0.99396	0.99396	1	1	1	0	0.996971
CD27+ PBs & IgD- CD27- PBs & CD27+ IgM+ PB	ADT_CD2	0.99396	0.99396	1	1	1	0	0.996971
CD27+ PBs & IgD- CD27- PBs & CD27+ IgM+ PB	ADT_CD1c	0.99396	0.99396	1	1	1	0	0.996971
CD27+ PBs & IgD- CD27- PBs & CD27+ IgM+ PB	ADT_CD10	0.993956	0.993235	0.999271	1	1	0.000729217	0.996969
CD27+ PBs & IgD- CD27- PBs & CD27+ IgM+ PB	ADT_Integrin_b7	0.99396	0.99396	1	1	1	0	0.996971
CD27+ PBs & IgD- CD27- PBs & CD27+ IgM+ PB	ADT_CD28	0.99396	0.99396	1	1	1	0	0.996971
CD27+ PBs & IgD- CD27- PBs & CD27+ IgM+ PB	ADT_CD81_TAPA_1	0.99396	0.99396	1	1	1	0	0.996971
CD27+ PBs & IgD- CD27- PBs & CD27+ IgM+ PB	ADT_IgG2b_isotype_ctrl_mouse	0.99396	0.99396	1	1	1	0	0.996971
CD27+ PBs & IgD- CD27- PBs & CD27+ IgM+ PB	ADT_TCR_Vg9	0.99396	0.99396	1	1	1	0	0.996971
CD27+ PBs & IgD- CD27- PBs & CD27+ IgM+ PB	ADT_CD8	0.993957	0.993477	0.999514	1	1	0.000486145	0.996969
CD27+ PBs & IgD- CD27- PBs & CD27+ IgM+ PB	ADT_CD64	0.993957	0.993477	0.999514	1	1	0.000486145	0.996969
CD27+ PBs & IgD- CD27- PBs & CD27+ IgM+ PB	ADT_HLA_A2	0.993956	0.993235	0.999271	1	1	0.000729217	0.996969
CD27+ PBs & IgD- CD27- PBs & CD27+ IgM+ PB	ADT_CD328_Siglec_7	0.993953	0.992752	0.998785	1	1	0.00121536	0.996967
CD27+ PBs & IgD- CD27- PBs & CD27+ IgM+ PB	ADT_mouse_CD49f	0.99396	0.99396	1	1	1	0	0.996971
CD27+ PBs & IgD- CD27- PBs & CD27+ IgM+ PB	ADT_CD19	0.99396	0.99396	1	1	1	0	0.996971
CD27+ PBs & IgD- CD27- PBs & CD27+ IgM+ PB	ADT_CD152_CTLA_4	0.99396	0.99396	1	1	1	0	0.996971
CD27+ PBs & IgD- CD27- PBs & CD27+ IgM+ PB	ADT_CD273__B7_DC_PD_L2	0.99396	0.99396	1	1	1	0	0.996971
CD27+ PBs & IgD- CD27- PBs & CD27+ IgM+ PB	ADT_CD195_CCR5	0.994197	0.993718	0.999514	0.96	0.96	0.000486145	0.976799
CD27+ PBs & IgD- CD27- PBs & CD27+ IgM+ PB	ADT_CD69	0.993956	0.993235	0.999271	1	1	0.000729217	0.996969
CD27+ PBs & IgD- CD27- PBs & CD27+ IgM+ PB	ADT_CD30	0.993958	0.993718	0.999757	1	1	0.000243072	0.99697
CD27+ PBs & IgD- CD27- PBs & CD27+ IgM+ PB	ADT_CD150_SLAM	0.993957	0.993477	0.999514	1	1	0.000486145	0.996969
CD27+ PBs & IgD- CD27- PBs & CD27+ IgM+ PB	ADT_CD163	0.99396	0.99396	1	1	1	0	0.996971
CD27+ PBs & IgD- CD27- PBs & CD27+ IgM+ PB	ADT_CD49b	0.99396	0.99396	1	1	1	0	0.996971
CD27+ PBs & IgD- CD27- PBs & CD27+ IgM+ PB	ADT_CD66ace	0.99396	0.99396	1	1	1	0	0.996971
CD27+ PBs & IgD- CD27- PBs & CD27+ IgM+ PB	ADT_CD278_ICOS	0.993956	0.993235	0.999271	1	1	0.000729217	0.996969
CD27+ PBs & IgD- CD27- PBs & CD27+ IgM+ PB	ADT_CD326_Ep_CAM	0.993958	0.993718	0.999757	1	1	0.000243072	0.99697
CD27+ PBs & IgD- CD27- PBs & CD27+ IgM+ PB	ADT_CD4	0.993958	0.993718	0.999757	1	1	0.000243072	0.99697
CD27+ PBs & IgD- CD27- PBs & CD27+ IgM+ PB	ADT_B7_H4	0.993958	0.993718	0.999757	1	1	0.000243072	0.99697
CD27+ PBs & IgD- CD27- PBs & CD27+ IgM+ PB	ADT_abTCR	0.99396	0.99396	1	1	1	0	0.996971
CD27+ PBs & IgD- CD27- PBs & CD27+ IgM+ PB	ADT_CD31	0.993956	0.993235	0.999271	1	1	0.000729217	0.996969
CD27+ PBs & IgD- CD27- PBs & CD27+ IgM+ PB	ADT_CD127_IL_7Ra	0.99396	0.99396	1	1	1	0	0.996971
CD27+ PBs & IgD- CD27- PBs & CD27+ IgM+ PB	ADT_CD204	0.99396	0.99396	1	1	1	0	0.996971
CD27+ PBs & IgD- CD27- PBs & CD27+ IgM+ PB	ADT_CD304_Neuropilin_1	0.993956	0.993235	0.999271	1	1	0.000729217	0.996969
CD27+ PBs & IgD- CD27- PBs & CD27+ IgM+ PB	ADT_CD279_PD_1	0.993957	0.993477	0.999514	1	1	0.000486145	0.996969
CD27+ PBs & IgD- CD27- PBs & CD27+ IgM+ PB	ADT_CD146	0.99396	0.99396	1	1	1	0	0.996971
CD27+ PBs & IgD- CD27- PBs & CD27+ IgM+ PB	ADT_CD158_KIR2DL1S1S3S5	0.993954	0.992993	0.999028	1	1	0.00097229	0.996968
CD27+ PBs & IgD- CD27- PBs & CD27+ IgM+ PB	ADT_XCR1	0.993948	0.992027	0.998055	1	1	0.00194458	0.996965
CD27+ PBs & IgD- CD27- PBs & CD27+ IgM+ PB	ADT_CD117_c_kit	0.993953	0.992752	0.998785	1	1	0.00121536	0.996967
CD27+ PBs & IgD- CD27- PBs & CD27+ IgM+ PB	ADT_CD15_SSEA_1	0.993954	0.992993	0.999028	1	1	0.00097229	0.996968
CD27+ PBs & IgD- CD27- PBs & CD27+ IgM+ PB	ADT_CD16	0.99396	0.99396	1	1	1	0	0.996971
CD27+ PBs & IgD- CD27- PBs & CD27+ IgM+ PB	ADT_Podocalyxin	0.99396	0.99396	1	1	1	0	0.996971
CD27+ PBs & IgD- CD27- PBs & CD27+ IgM+ PB	ADT_CD103	0.993954	0.992993	0.999028	1	1	0.00097229	0.996968
CD27+ PBs & IgD- CD27- PBs & CD27+ IgM+ PB	ADT_CD7	0.993954	0.992993	0.999028	1	1	0.00097229	0.996968
CD27+ PBs & IgD- CD27- PBs & CD27+ IgM+ PB	ADT_KLRG1_MAFA	0.9942	0.994201	1	0.96	0.96	0	0.976801
CD27+ PBs & IgD- CD27- PBs & CD27+ IgM+ PB	ADT_CD206_MMR	0.993958	0.993718	0.999757	1	1	0.000243072	0.99697
CD27+ PBs & IgD- CD27- PBs & CD27+ IgM+ PB	ADT_CD161	0.993958	0.993718	0.999757	1	1	0.000243072	0.99697
CD27+ PBs & IgD- CD27- PBs & CD27+ IgM+ PB	ADT_CD56_NCAM	0.99396	0.99396	1	1	1	0	0.996971
CD27+ PBs & IgD- CD27- PBs & CD27+ IgM+ PB	ADT_CD257_BAFF_BLYS	0.99396	0.99396	1	1	1	0	0.996971
CD27+ PBs & IgD- CD27- PBs & CD27+ IgM+ PB	ADT_CD11c	0.99396	0.99396	1	1	1	0	0.996971
CD27+ PBs & IgD- CD27- PBs & CD27+ IgM+ PB	ADT_CD158e1_KIR3DL1_NKB1	0.993954	0.992993	0.999028	1	1	0.00097229	0.996968
CD27+ PBs & IgD- CD27- PBs & CD27+ IgM+ PB	ADT_CD133	0.993956	0.993235	0.999271	1	1	0.000729217	0.996969
CD27+ PBs & IgD- CD27- PBs & CD27+ IgM+ PB	ADT_CD274_B7_H1_PD_L1	0.993954	0.992993	0.999028	1	1	0.00097229	0.996968
CD27+ PBs & IgD- CD27- PBs & CD27+ IgM+ PB	ADT_CD90_Thy1	0.993958	0.993718	0.999757	1	1	0.000243072	0.99697
CD27+ PBs & IgD- CD27- PBs & CD27+ IgM+ PB	ADT_IgG2a_isotype_ctrl	0.993956	0.993235	0.999271	1	1	0.000729217	0.996969
CD27+ PBs & IgD- CD27- PBs & CD27+ IgM+ PB	ADT_GARP_LRRC32	0.993956	0.993235	0.999271	1	1	0.000729217	0.996969
CD27+ PBs & IgD- CD27- PBs & CD27+ IgM+ PB	ADT_CD275_B7_H2_ICOSL	0.99396	0.99396	1	1	1	0	0.996971
CD27+ PBs & IgD- CD27- PBs & CD27+ IgM+ PB	ADT_CD252_OX40L	0.99396	0.99396	1	1	1	0	0.996971
CD27+ PBs & IgD- CD27- PBs & CD27+ IgM+ PB	ADT_IgG_Fc	0.99468	0.994443	0.999757	0.88	0.88	0.000243072	0.933832
CD27+ PBs & IgD- CD27- PBs & CD27+ IgM+ PB	ADT_TCR_Vd2	0.993954	0.992993	0.999028	1	1	0.00097229	0.996968
CD27+ PBs & IgD- CD27- PBs & CD27+ IgM+ PB	ADT_IgM	0.99396	0.99396	1	1	1	0	0.996971
CD27+ PBs & IgD- CD27- PBs & CD27+ IgM+ PB	ADT_CD268_BAFF_R	0.995161	0.994926	0.999757	0.8	0.8	0.000243072	0.886972
CD27+ PBs & IgD- CD27- PBs & CD27+ IgM+ PB	ADT_CD35	0.99396	0.99396	1	1	1	0	0.996971
CD27+ PBs & IgD- CD27- PBs & CD27+ IgM+ PB	ADT_CD82	0.99396	0.99396	1	1	1	0	0.996971
CD27+ PBs & IgD- CD27- PBs & CD27+ IgM+ PB	ADT_CD305_LAIR1	0.99396	0.99396	1	1	1	0	0.996971
CD27+ PBs & IgD- CD27- PBs & CD27+ IgM+ PB	ADT_CD24	0.99396	0.99396	1	1	1	0	0.996971
CD27+ PBs & IgD- CD27- PBs & CD27+ IgM+ PB	ADT_CD52	0.99396	0.99396	1	1	1	0	0.996971
CD27+ PBs & IgD- CD27- PBs & CD27+ IgM+ PB	ADT_CD58_LFA_3	0.993956	0.993235	0.999271	1	1	0.000729217	0.996969
CD27+ PBs & IgD- CD27- PBs & CD27+ IgM+ PB	ADT_Ig_light_chain_k	0.993954	0.992993	0.999028	1	1	0.00097229	0.996968
CD27+ PBs & IgD- CD27- PBs & CD27+ IgM+ PB	ADT_CD138_Syndecan_1	0.99396	0.99396	1	1	1	0	0.996971
CD27+ PBs & IgD- CD27- PBs & CD27+ IgM+ PB	ADT_CD25	0.994674	0.993477	0.998785	0.88	0.88	0.00121536	0.93383
CD27+ PBs & IgD- CD27- PBs & CD27+ IgM+ PB	ADT_CD124	0.993957	0.993477	0.999514	1	1	0.000486145	0.996969
CD27+ PBs & IgD- CD27- PBs & CD27+ IgM+ PB	ADT_CD235ab	0.993956	0.993235	0.999271	1	1	0.000729217	0.996969
CD27+ PBs & IgD- CD27- PBs & CD27+ IgM+ PB	ADT_CD18	0.99395	0.992269	0.998298	1	1	0.00170151	0.996966
CD27+ PBs & IgD- CD27- PBs & CD27+ IgM+ PB	ADT_CD123	0.99396	0.99396	1	1	1	0	0.996971
CD27+ PBs & IgD- CD27- PBs & CD27+ IgM+ PB	ADT_CD26	0.99396	0.99396	1	1	1	0	0.996971
CD27+ PBs & IgD- CD27- PBs & CD27+ IgM+ PB	ADT_TSLPR_TSLP_R	0.99396	0.99396	1	1	1	0	0.996971
CD27+ PBs & IgD- CD27- PBs & CD27+ IgM+ PB	ADT_CD70	0.99396	0.99396	1	1	1	0	0.996971
CD27+ PBs & IgD- CD27- PBs & CD27+ IgM+ PB	ADT_CD307d_FcRL4	0.99396	0.99396	1	1	1	0	0.996971
CD27+ PBs & IgD- CD27- PBs & CD27+ IgM+ PB	ADT_CD5	0.994676	0.993718	0.999028	0.88	0.88	0.00097229	0.93383
CD27+ PBs & IgD- CD27- PBs & CD27+ IgM+ PB	ADT_CD66b	0.993957	0.993477	0.999514	1	1	0.000486145	0.996969
CD27+ PBs & IgD- CD27- PBs & CD27+ IgM+ PB	ADT_Ig_light_chain_l	0.993958	0.993718	0.999757	1	1	0.000243072	0.99697
CD27+ PBs & IgD- CD27- PBs & CD27+ IgM+ PB	ADT_TCR_Va7.2	0.99396	0.99396	1	1	1	0	0.996971
CD27+ PBs & IgD- CD27- PBs & CD27+ IgM+ PB	ADT_CD36	0.993954	0.992993	0.999028	1	1	0.00097229	0.996968
CD27+ PBs & IgD- CD27- PBs & CD27+ IgM+ PB	ADT_CD33	0.99396	0.99396	1	1	1	0	0.996971
CD27+ PBs & IgD- CD27- PBs & CD27+ IgM+ PB	ADT_CLEC12A	0.99396	0.99396	1	1	1	0	0.996971
CD27+ PBs & IgD- CD27- PBs & CD27+ IgM+ PB	ADT_CD62P_P_Selectin	0.99396	0.99396	1	1	1	0	0.996971
CD27+ PBs & IgD- CD27- PBs & CD27+ IgM+ PB	ADT_CD62L	0.993958	0.993718	0.999757	1	1	0.000243072	0.99697
CD27+ PBs & IgD- CD27- PBs & CD27+ IgM+ PB	ADT_CD244_2B4	0.993951	0.99251	0.998542	1	1	0.00145843	0.996966
CD27+ PBs & IgD- CD27- PBs & CD27+ IgM+ PB	ADT_CD96_TACTILE	0.99396	0.99396	1	1	1	0	0.996971
CD27+ PBs & IgD- CD27- PBs & CD27+ IgM+ PB	ADT_CD85j_ILT2	0.99396	0.99396	1	1	1	0	0.996971
CD27+ PBs & IgD- CD27- PBs & CD27+ IgM+ PB	ADT_CD34	0.993954	0.992993	0.999028	1	1	0.00097229	0.996968
CD27+ PBs & IgD- CD27- PBs & CD27+ IgM+ PB	ADT_CD94	0.994192	0.992752	0.998542	0.96	0.96	0.00145843	0.976797
CD27+ PBs & IgD- CD27- PBs & CD27+ IgM+ PB	ADT_CD1a	0.993956	0.993235	0.999271	1	1	0.000729217	0.996969
CD27+ PBs & IgD- CD27- PBs & CD27+ IgM+ PB	ADT_CD194_CCR4	0.99396	0.99396	1	1	1	0	0.996971
CD27+ PBs & IgD- CD27- PBs & CD27+ IgM+ PB	ADT_CD83	0.993957	0.993477	0.999514	1	1	0.000486145	0.996969
CD27+ PBs & IgD- CD27- PBs & CD27+ IgM+ PB	ADT_CD254_TRANCE_RANKL	0.993958	0.993718	0.999757	1	1	0.000243072	0.99697
CD27+ PBs & IgD- CD27- PBs & CD27+ IgM+ PB	ADT_CD106	0.99396	0.99396	1	1	1	0	0.996971
CD27+ PBs & IgD- CD27- PBs & CD27+ IgM+ PB	ADT_CD183_CXCR3	0.993958	0.993718	0.999757	1	1	0.000243072	0.99697
CD27+ PBs & IgD- CD27- PBs & CD27+ IgM+ PB	ADT_CD41	0.993956	0.993235	0.999271	1	1	0.000729217	0.996969
CD27+ PBs & IgD- CD27- PBs & CD27+ IgM+ PB	ADT_CD294_CRTH2	0.99396	0.99396	1	1	1	0	0.996971
CD27+ PBs & IgD- CD27- PBs & CD27+ IgM+ PB	ADT_CD258_LIGHT	0.99396	0.99396	1	1	1	0	0.996971
CD27+ PBs & IgD- CD27- PBs & CD27+ IgM+ PB	ADT_CD88_C5aR	0.994192	0.992752	0.998542	0.96	0.96	0.00145843	0.976797
Switched memory	ADT_CD27	0.95979	0.95979	1	1	1	0	0.979483
Switched memory	ADT_IgD	0.959906	0.949301	0.988464	0.985507	0.985507	0.0115361	0.972538
Switched memory	ADT_CD22	0.95979	0.95979	1	1	1	0	0.979483
Switched memory	ADT_CD196_CCR6	0.95979	0.95979	1	1	1	0	0.979483
Switched memory	ADT_CD73	0.95979	0.95979	1	1	1	0	0.979483
Switched memory	ADT_CD185_CXCR5	0.95979	0.95979	1	1	1	0	0.979483
Switched memory	ADT_CD23	0.959929	0.949883	0.989071	0.985507	0.985507	0.010929	0.97255
Switched memory	ADT_CD224	0.966726	0.955711	0.987857	0.811594	0.811594	0.0121433	0.882394
Switched memory	ADT_CD95_Fas	0.962018	0.947552	0.984214	0.927536	0.927536	0.0157863	0.944462
Switched memory	ADT_CD21	0.95979	0.95979	1	1	1	0	0.979483
Switched memory	ADT_CD38	0.97488	0.965618	0.989678	0.608696	0.608696	0.0103218	0.74945
Switched memory	ADT_CD335_NKp46	0.960635	0.953963	0.992714	0.971014	0.971014	0.00728597	0.965797
Switched memory	ADT_CD40	0.973134	0.963869	0.989678	0.652174	0.652174	0.0103218	0.780963
Switched memory	ADT_CD307e_FcRL5	0.959578	0.954545	0.994536	1	1	0.00546448	0.979372
Switched memory	ADT_CD267_TACI	0.959767	0.959207	0.999393	1	1	0.000607165	0.97947
Switched memory	ADT_CD86	0.959767	0.959207	0.999393	1	1	0.000607165	0.97947
Switched memory	ADT_IgA	0.961336	0.958042	0.996357	0.956522	0.956522	0.00364299	0.958923
Switched memory	ADT_CD29	0.964328	0.950466	0.984821	0.869565	0.869565	0.0151791	0.914498
Switched memory	ADT_CD319_CRACC	0.959767	0.959207	0.999393	1	1	0.000607165	0.97947
Switched memory	ADT_CD98	0.95979	0.95979	1	1	1	0	0.979483
Switched memory	ADT_CD272_BTLA	0.96007	0.95338	0.992714	0.985507	0.985507	0.00728597	0.972623
Switched memory	ADT_CD39	0.966607	0.952214	0.984214	0.811594	0.811594	0.0157863	0.882344
Switched memory	ADT_CD71	0.959767	0.959207	0.999393	1	1	0.000607165	0.97947
Switched memory	ADT_CD49d	0.960094	0.953963	0.993321	0.985507	0.985507	0.00667881	0.972635
Switched memory	ADT_HLA_ABC	0.960924	0.947552	0.985428	0.956522	0.956522	0.0145719	0.958718
Switched memory	ADT_CD54	0.964944	0.952214	0.986035	0.855072	0.855072	0.0139648	0.906692
Switched memory	ADT_CD99	0.960449	0.949301	0.987857	0.971014	0.971014	0.0121433	0.965703
Switched memory	ADT_CD3	0.959882	0.948718	0.987857	0.985507	0.985507	0.0121433	0.972526
Switched memory	ADT_CD79b_Ig_beta	0.95972	0.958042	0.998179	1	1	0.00182149	0.979446
Switched memory	ADT_HLA_DR	0.960141	0.955128	0.994536	0.985507	0.985507	0.00546448	0.972659
Switched memory	ADT_CD1d	0.960738	0.94289	0.980571	0.956522	0.956522	0.0194293	0.958625
Switched memory	ADT_CD184_CXCR4	0.960378	0.947552	0.986035	0.971014	0.971014	0.0139648	0.965667
Switched memory	ADT_human_CD44	0.960519	0.951049	0.989678	0.971014	0.971014	0.0103218	0.965738
Switched memory	ADT_CD20	0.95979	0.95979	1	1	1	0	0.979483
Switched memory	ADT_CD2	0.961742	0.954545	0.992107	0.942029	0.942029	0.00789314	0.951784
Switched memory	ADT_CD1c	0.960117	0.954545	0.993928	0.985507	0.985507	0.00607164	0.972647
Switched memory	ADT_CD10	0.960141	0.955128	0.994536	0.985507	0.985507	0.00546448	0.972659
Switched memory	ADT_Integrin_b7	0.95972	0.958042	0.998179	1	1	0.00182149	0.979446
Switched memory	ADT_CD28	0.960472	0.949883	0.988464	0.971014	0.971014	0.0115361	0.965714
Switched memory	ADT_CD81_TAPA_1	0.961561	0.949883	0.98725	0.942029	0.942029	0.0127505	0.951695
Switched memory	ADT_IgG2b_isotype_ctrl_mouse	0.959743	0.958625	0.998786	1	1	0.00121433	0.979458
Switched memory	ADT_TCR_Vg9	0.959626	0.955711	0.99575	1	1	0.00425015	0.979397
Switched memory	ADT_CD8	0.960047	0.952797	0.992107	0.985507	0.985507	0.00789314	0.972611
Switched memory	ADT_CD64	0.960187	0.956294	0.99575	0.985507	0.985507	0.00425015	0.972683
Switched memory	ADT_HLA_A2	0.95979	0.95979	1	1	1	0	0.979483
Switched memory	ADT_CD328_Siglec_7	0.960304	0.959207	0.998786	0.985507	0.985507	0.00121433	0.972742
Switched memory	ADT_mouse_CD49f	0.96028	0.958625	0.998179	0.985507	0.985507	0.00182149	0.97273
Switched memory	ADT_CD19	0.959696	0.957459	0.997571	1	1	0.00242866	0.979434
Switched memory	ADT_CD152_CTLA_4	0.959531	0.95338	0.993321	1	1	0.00667881	0.979348
Switched memory	ADT_CD273__B7_DC_PD_L2	0.96007	0.95338	0.992714	0.985507	0.985507	0.00728597	0.972623
Switched memory	ADT_CD195_CCR5	0.959388	0.949883	0.989678	1	1	0.0103218	0.979273
Switched memory	ADT_CD69	0.959673	0.956876	0.996964	1	1	0.00303582	0.979421
Switched memory	ADT_CD30	0.961085	0.951632	0.989678	0.956522	0.956522	0.0103218	0.958798
Switched memory	ADT_CD150_SLAM	0.969103	0.960373	0.990285	0.753623	0.753623	0.00971463	0.847887
Switched memory	ADT_CD163	0.960141	0.955128	0.994536	0.985507	0.985507	0.00546448	0.972659
Switched memory	ADT_CD49b	0.960727	0.956294	0.995143	0.971014	0.971014	0.00485732	0.965843
Switched memory	ADT_CD66ace	0.962162	0.937063	0.972678	0.913043	0.913043	0.0273224	0.93696
Switched memory	ADT_CD278_ICOS	0.960024	0.952214	0.9915	0.985507	0.985507	0.0085003	0.972598
Switched memory	ADT_CD326_Ep_CAM	0.961584	0.950466	0.987857	0.942029	0.942029	0.0121433	0.951706
Switched memory	ADT_CD4	0.96147	0.947552	0.984821	0.942029	0.942029	0.0151791	0.95165
Switched memory	ADT_B7_H4	0.960519	0.951049	0.989678	0.971014	0.971014	0.0103218	0.965738
Switched memory	ADT_abTCR	0.959436	0.951049	0.990893	1	1	0.00910747	0.979298
Switched memory	ADT_CD31	0.959602	0.955128	0.995143	1	1	0.00485732	0.979385
Switched memory	ADT_CD127_IL_7Ra	0.961561	0.949883	0.98725	0.942029	0.942029	0.0127505	0.951695
Switched memory	ADT_CD204	0.959716	0.944639	0.983607	0.985507	0.985507	0.0163934	0.97244
Switched memory	ADT_CD304_Neuropilin_1	0.959976	0.951049	0.990285	0.985507	0.985507	0.00971463	0.972574
Switched memory	ADT_CD279_PD_1	0.959811	0.94697	0.986035	0.985507	0.985507	0.0139648	0.972489
Switched memory	ADT_CD146	0.95979	0.95979	1	1	1	0	0.979483
Switched memory	ADT_CD158_KIR2DL1S1S3S5	0.959268	0.94697	0.986642	1	1	0.0133576	0.979211
Switched memory	ADT_XCR1	0.960378	0.947552	0.986035	0.971014	0.971014	0.0139648	0.965667
Switched memory	ADT_CD117_c_kit	0.959531	0.95338	0.993321	1	1	0.00667881	0.979348
Switched memory	ADT_CD15_SSEA_1	0.960449	0.949301	0.987857	0.971014	0.971014	0.0121433	0.965703
Switched memory	ADT_CD16	0.959316	0.948135	0.987857	1	1	0.0121433	0.979236
Switched memory	ADT_Podocalyxin	0.959459	0.951632	0.9915	1	1	0.0085003	0.97931
Switched memory	ADT_CD103	0.96	0.951632	0.990893	0.985507	0.985507	0.00910747	0.972586
Switched memory	ADT_CD7	0.959811	0.94697	0.986035	0.985507	0.985507	0.0139648	0.972489
Switched memory	ADT_KLRG1_MAFA	0.96	0.951632	0.990893	0.985507	0.985507	0.00910747	0.972586
Switched memory	ADT_CD206_MMR	0.959436	0.951049	0.990893	1	1	0.00910747	0.979298
Switched memory	ADT_CD161	0.959882	0.948718	0.987857	0.985507	0.985507	0.0121433	0.972526
Switched memory	ADT_CD56_NCAM	0.96	0.951632	0.990893	0.985507	0.985507	0.00910747	0.972586
Switched memory	ADT_CD257_BAFF_BLYS	0.960495	0.950466	0.989071	0.971014	0.971014	0.010929	0.965726
Switched memory	ADT_CD11c	0.959602	0.955128	0.995143	1	1	0.00485732	0.979385
Switched memory	ADT_CD158e1_KIR3DL1_NKB1	0.959459	0.951632	0.9915	1	1	0.0085003	0.97931
Switched memory	ADT_CD133	0.959906	0.949301	0.988464	0.985507	0.985507	0.0115361	0.972538
Switched memory	ADT_CD274_B7_H1_PD_L1	0.959906	0.949301	0.988464	0.985507	0.985507	0.0115361	0.972538
Switched memory	ADT_CD90_Thy1	0.959953	0.950466	0.989678	0.985507	0.985507	0.0103218	0.972562
Switched memory	ADT_IgG2a_isotype_ctrl	0.959316	0.948135	0.987857	1	1	0.0121433	0.979236
Switched memory	ADT_GARP_LRRC32	0.959268	0.94697	0.986642	1	1	0.0133576	0.979211
Switched memory	ADT_CD275_B7_H2_ICOSL	0.959531	0.95338	0.993321	1	1	0.00667881	0.979348
Switched memory	ADT_CD252_OX40L	0.960542	0.951632	0.990285	0.971014	0.971014	0.00971463	0.96575
Switched memory	ADT_IgG_Fc	0.95979	0.95979	1	1	1	0	0.979483
Switched memory	ADT_TCR_Vd2	0.959436	0.951049	0.990893	1	1	0.00910747	0.979298
Switched memory	ADT_IgM	0.96222	0.952797	0.989678	0.927536	0.927536	0.0103218	0.94456
Switched memory	ADT_CD268_BAFF_R	0.95979	0.95979	1	1	1	0	0.979483
Switched memory	ADT_CD35	0.95979	0.95979	1	1	1	0	0.979483
Switched memory	ADT_CD82	0.977218	0.967949	0.989678	0.550725	0.550725	0.0103218	0.704448
Switched memory	ADT_CD305_LAIR1	0.960285	0.945221	0.983607	0.971014	0.971014	0.0163934	0.96562
Switched memory	ADT_CD24	0.95979	0.95979	1	1	1	0	0.979483
Switched memory	ADT_CD52	0.95979	0.95979	1	1	1	0	0.979483
Switched memory	ADT_CD58_LFA_3	0.959811	0.94697	0.986035	0.985507	0.985507	0.0139648	0.972489
Switched memory	ADT_Ig_light_chain_k	0.959649	0.956294	0.996357	1	1	0.00364299	0.979409
Switched memory	ADT_CD138_Syndecan_1	0.961176	0.953963	0.992107	0.956522	0.956522	0.00789314	0.958843
Switched memory	ADT_CD25	0.960402	0.948135	0.986642	0.971014	0.971014	0.0133576	0.965679
Switched memory	ADT_CD124	0.959412	0.950466	0.990285	1	1	0.00971463	0.979286
Switched memory	ADT_CD235ab	0.95979	0.95979	1	1	1	0	0.979483
Switched memory	ADT_CD18	0.962018	0.947552	0.984214	0.927536	0.927536	0.0157863	0.944462
Switched memory	ADT_CD123	0.961584	0.950466	0.987857	0.942029	0.942029	0.0121433	0.951706
Switched memory	ADT_CD26	0.960117	0.954545	0.993928	0.985507	0.985507	0.00607164	0.972647
Switched memory	ADT_TSLPR_TSLP_R	0.959436	0.951049	0.990893	1	1	0.00910747	0.979298
Switched memory	ADT_CD70	0.959649	0.956294	0.996357	1	1	0.00364299	0.979409
Switched memory	ADT_CD307d_FcRL4	0.95972	0.958042	0.998179	1	1	0.00182149	0.979446
Switched memory	ADT_CD5	0.961108	0.952214	0.990285	0.956522	0.956522	0.00971463	0.958809
Switched memory	ADT_CD66b	0.959412	0.950466	0.990285	1	1	0.00971463	0.979286
Switched memory	ADT_Ig_light_chain_l	0.959767	0.959207	0.999393	1	1	0.000607165	0.97947
Switched memory	ADT_TCR_Va7.2	0.960519	0.951049	0.989678	0.971014	0.971014	0.0103218	0.965738
Switched memory	ADT_CD36	0.960211	0.956876	0.996357	0.985507	0.985507	0.00364299	0.972695
Switched memory	ADT_CD33	0.960141	0.955128	0.994536	0.985507	0.985507	0.00546448	0.972659
Switched memory	ADT_CLEC12A	0.96129	0.956876	0.995143	0.956522	0.956522	0.00485732	0.9589
Switched memory	ADT_CD62P_P_Selectin	0.960211	0.956876	0.996357	0.985507	0.985507	0.00364299	0.972695
Switched memory	ADT_CD62L	0.959767	0.959207	0.999393	1	1	0.000607165	0.97947
Switched memory	ADT_CD244_2B4	0.960681	0.955128	0.993928	0.971014	0.971014	0.00607164	0.96582
Switched memory	ADT_CD96_TACTILE	0.960214	0.943473	0.981785	0.971014	0.971014	0.0182149	0.965584
Switched memory	ADT_CD85j_ILT2	0.961131	0.952797	0.990893	0.956522	0.956522	0.00910747	0.958821
Switched memory	ADT_CD34	0.959953	0.950466	0.989678	0.985507	0.985507	0.0103218	0.972562
Switched memory	ADT_CD94	0.960993	0.949301	0.98725	0.956522	0.956522	0.0127505	0.958752
Switched memory	ADT_CD1a	0.959507	0.952797	0.992714	1	1	0.00728597	0.979335
Switched memory	ADT_CD194_CCR4	0.960519	0.951049	0.989678	0.971014	0.971014	0.0103218	0.965738
Switched memory	ADT_CD83	0.959976	0.951049	0.990285	0.985507	0.985507	0.00971463	0.972574
Switched memory	ADT_CD254_TRANCE_RANKL	0.959531	0.95338	0.993321	1	1	0.00667881	0.979348
Switched memory	ADT_CD106	0.961039	0.950466	0.988464	0.956522	0.956522	0.0115361	0.958775
Switched memory	ADT_CD183_CXCR3	0.960187	0.956294	0.99575	0.985507	0.985507	0.00425015	0.972683
Switched memory	ADT_CD41	0.960332	0.946387	0.984821	0.971014	0.971014	0.0151791	0.965643
Switched memory	ADT_CD294_CRTH2	0.959436	0.951049	0.990893	1	1	0.00910747	0.979298
Switched memory	ADT_CD258_LIGHT	0.959555	0.953963	0.993928	1	1	0.00607164	0.97936
Switched memory	ADT_CD88_C5aR	0.961176	0.953963	0.992107	0.956522	0.956522	0.00789314	0.958843
Unswitched Memory	ADT_CD27	0.926346	0.926346	1	1	1	0	0.961765
Unswitched Memory	ADT_IgD	0.930029	0.909348	0.975535	0.923077	0.923077	0.0244648	0.92654
Unswitched Memory	ADT_CD22	0.935484	0.915014	0.975535	0.846154	0.846154	0.0244648	0.888579
Unswitched Memory	ADT_CD196_CCR6	0.927954	0.915014	0.984709	0.961538	0.961538	0.0152905	0.944448
Unswitched Memory	ADT_CD73	0.926346	0.926346	1	1	1	0	0.961765
Unswitched Memory	ADT_CD185_CXCR5	0.925714	0.917847	0.990826	1	1	0.00917431	0.961424
Unswitched Memory	ADT_CD23	0.925501	0.915014	0.987768	1	1	0.0122324	0.96131
Unswitched Memory	ADT_CD224	0.925926	0.92068	0.993884	1	1	0.00611621	0.961538
Unswitched Memory	ADT_CD95_Fas	0.925714	0.917847	0.990826	1	1	0.00917431	0.961424
Unswitched Memory	ADT_CD21	0.926346	0.926346	1	1	1	0	0.961765
Unswitched Memory	ADT_CD38	0.925714	0.917847	0.990826	1	1	0.00917431	0.961424
Unswitched Memory	ADT_CD335_NKp46	0.927746	0.912181	0.981651	0.961538	0.961538	0.0183486	0.94434
Unswitched Memory	ADT_CD40	0.930435	0.915014	0.981651	0.923077	0.923077	0.0183486	0.926741
Unswitched Memory	ADT_CD307e_FcRL5	0.926136	0.923513	0.996942	1	1	0.0030581	0.961652
Unswitched Memory	ADT_CD267_TACI	0.925926	0.92068	0.993884	1	1	0.00611621	0.961538
Unswitched Memory	ADT_CD86	0.932945	0.915014	0.978593	0.884615	0.884615	0.0214067	0.908137
Unswitched Memory	ADT_IgA	0.922849	0.88102	0.95107	1	1	0.0489297	0.959877
Unswitched Memory	ADT_CD29	0.930435	0.915014	0.981651	0.923077	0.923077	0.0183486	0.926741
Unswitched Memory	ADT_CD319_CRACC	0.932945	0.915014	0.978593	0.884615	0.884615	0.0214067	0.908137
Unswitched Memory	ADT_CD98	0.930836	0.92068	0.987768	0.923077	0.923077	0.0122324	0.92694
Unswitched Memory	ADT_CD272_BTLA	0.927746	0.912181	0.981651	0.961538	0.961538	0.0183486	0.94434
Unswitched Memory	ADT_CD39	0.925501	0.915014	0.987768	1	1	0.0122324	0.96131
Unswitched Memory	ADT_CD71	0.925926	0.92068	0.993884	1	1	0.00611621	0.961538
Unswitched Memory	ADT_CD49d	0.926136	0.923513	0.996942	1	1	0.0030581	0.961652
Unswitched Memory	ADT_HLA_ABC	0.925714	0.917847	0.990826	1	1	0.00917431	0.961424
Unswitched Memory	ADT_CD54	0.931034	0.923513	0.990826	0.923077	0.923077	0.00917431	0.927039
Unswitched Memory	ADT_CD99	0.926686	0.898017	0.966361	0.961538	0.961538	0.0336391	0.943791
Unswitched Memory	ADT_CD3	0.926136	0.923513	0.996942	1	1	0.0030581	0.961652
Unswitched Memory	ADT_CD79b_Ig_beta	0.925926	0.92068	0.993884	1	1	0.00611621	0.961538
Unswitched Memory	ADT_HLA_DR	0.931429	0.929178	0.996942	0.923077	0.923077	0.0030581	0.927234
Unswitched Memory	ADT_CD1d	0.933908	0.929178	0.993884	0.884615	0.884615	0.00611621	0.908594
Unswitched Memory	ADT_CD184_CXCR4	0.927536	0.909348	0.978593	0.961538	0.961538	0.0214067	0.944231
Unswitched Memory	ADT_human_CD44	0.928367	0.92068	0.990826	0.961538	0.961538	0.00917431	0.944661
Unswitched Memory	ADT_CD20	0.925714	0.917847	0.990826	1	1	0.00917431	0.961424
Unswitched Memory	ADT_CD2	0.925714	0.917847	0.990826	1	1	0.00917431	0.961424
Unswitched Memory	ADT_CD1c	0.928571	0.923513	0.993884	0.961538	0.961538	0.00611621	0.944767
Unswitched Memory	ADT_CD10	0.925714	0.917847	0.990826	1	1	0.00917431	0.961424
Unswitched Memory	ADT_Integrin_b7	0.925926	0.92068	0.993884	1	1	0.00611621	0.961538
Unswitched Memory	ADT_CD28	0.926136	0.923513	0.996942	1	1	0.0030581	0.961652
Unswitched Memory	ADT_CD81_TAPA_1	0.926346	0.926346	1	1	1	0	0.961765
Unswitched Memory	ADT_IgG2b_isotype_ctrl_mouse	0.926346	0.926346	1	1	1	0	0.961765
Unswitched Memory	ADT_TCR_Vg9	0.925926	0.92068	0.993884	1	1	0.00611621	0.961538
Unswitched Memory	ADT_CD8	0.925501	0.915014	0.987768	1	1	0.0122324	0.96131
Unswitched Memory	ADT_CD64	0.925714	0.917847	0.990826	1	1	0.00917431	0.961424
Unswitched Memory	ADT_HLA_A2	0.924855	0.906516	0.978593	1	1	0.0214067	0.960961
Unswitched Memory	ADT_CD328_Siglec_7	0.925287	0.912181	0.984709	1	1	0.0152905	0.961194
Unswitched Memory	ADT_mouse_CD49f	0.928161	0.917847	0.987768	0.961538	0.961538	0.0122324	0.944555
Unswitched Memory	ADT_CD19	0.927746	0.912181	0.981651	0.961538	0.961538	0.0183486	0.94434
Unswitched Memory	ADT_CD152_CTLA_4	0.936047	0.923513	0.984709	0.846154	0.846154	0.0152905	0.888833
Unswitched Memory	ADT_CD273__B7_DC_PD_L2	0.927954	0.915014	0.984709	0.961538	0.961538	0.0152905	0.944448
Unswitched Memory	ADT_CD195_CCR5	0.925501	0.915014	0.987768	1	1	0.0122324	0.96131
Unswitched Memory	ADT_CD69	0.927326	0.906516	0.975535	0.961538	0.961538	0.0244648	0.944122
Unswitched Memory	ADT_CD30	0.931232	0.926346	0.993884	0.923077	0.923077	0.00611621	0.927137
Unswitched Memory	ADT_CD150_SLAM	0.930029	0.909348	0.975535	0.923077	0.923077	0.0244648	0.92654
Unswitched Memory	ADT_CD163	0.928161	0.917847	0.987768	0.961538	0.961538	0.0122324	0.944555
Unswitched Memory	ADT_CD49b	0.927954	0.915014	0.984709	0.961538	0.961538	0.0152905	0.944448
Unswitched Memory	ADT_CD66ace	0.925926	0.92068	0.993884	1	1	0.00611621	0.961538
Unswitched Memory	ADT_CD278_ICOS	0.925926	0.92068	0.993884	1	1	0.00611621	0.961538
Unswitched Memory	ADT_CD326_Ep_CAM	0.925926	0.92068	0.993884	1	1	0.00611621	0.961538
Unswitched Memory	ADT_CD4	0.925501	0.915014	0.987768	1	1	0.0122324	0.96131
Unswitched Memory	ADT_B7_H4	0.925501	0.915014	0.987768	1	1	0.0122324	0.96131
Unswitched Memory	ADT_abTCR	0.925714	0.917847	0.990826	1	1	0.00917431	0.961424
Unswitched Memory	ADT_CD31	0.927746	0.912181	0.981651	0.961538	0.961538	0.0183486	0.94434
Unswitched Memory	ADT_CD127_IL_7Ra	0.925714	0.917847	0.990826	1	1	0.00917431	0.961424
Unswitched Memory	ADT_CD204	0.925926	0.92068	0.993884	1	1	0.00611621	0.961538
Unswitched Memory	ADT_CD304_Neuropilin_1	0.927746	0.912181	0.981651	0.961538	0.961538	0.0183486	0.94434
Unswitched Memory	ADT_CD279_PD_1	0.927114	0.903683	0.972477	0.961538	0.961538	0.0275229	0.944012
Unswitched Memory	ADT_CD146	0.925287	0.912181	0.984709	1	1	0.0152905	0.961194
Unswitched Memory	ADT_CD158_KIR2DL1S1S3S5	0.925926	0.92068	0.993884	1	1	0.00611621	0.961538
Unswitched Memory	ADT_XCR1	0.925714	0.917847	0.990826	1	1	0.00917431	0.961424
Unswitched Memory	ADT_CD117_c_kit	0.925287	0.912181	0.984709	1	1	0.0152905	0.961194
Unswitched Memory	ADT_CD15_SSEA_1	0.926136	0.923513	0.996942	1	1	0.0030581	0.961652
Unswitched Memory	ADT_CD16	0.927746	0.912181	0.981651	0.961538	0.961538	0.0183486	0.94434
Unswitched Memory	ADT_Podocalyxin	0.925072	0.909348	0.981651	1	1	0.0183486	0.961078
Unswitched Memory	ADT_CD103	0.925714	0.917847	0.990826	1	1	0.00917431	0.961424
Unswitched Memory	ADT_CD7	0.925926	0.92068	0.993884	1	1	0.00611621	0.961538
Unswitched Memory	ADT_KLRG1_MAFA	0.925287	0.912181	0.984709	1	1	0.0152905	0.961194
Unswitched Memory	ADT_CD206_MMR	0.925287	0.912181	0.984709	1	1	0.0152905	0.961194
Unswitched Memory	ADT_CD161	0.928775	0.926346	0.996942	0.961538	0.961538	0.0030581	0.944873
Unswitched Memory	ADT_CD56_NCAM	0.924855	0.906516	0.978593	1	1	0.0214067	0.960961
Unswitched Memory	ADT_CD257_BAFF_BLYS	0.927954	0.915014	0.984709	0.961538	0.961538	0.0152905	0.944448
Unswitched Memory	ADT_CD11c	0.925501	0.915014	0.987768	1	1	0.0122324	0.96131
Unswitched Memory	ADT_CD158e1_KIR3DL1_NKB1	0.925714	0.917847	0.990826	1	1	0.00917431	0.961424
Unswitched Memory	ADT_CD133	0.927954	0.915014	0.984709	0.961538	0.961538	0.0152905	0.944448
Unswitched Memory	ADT_CD274_B7_H1_PD_L1	0.928367	0.92068	0.990826	0.961538	0.961538	0.00917431	0.944661
Unswitched Memory	ADT_CD90_Thy1	0.928161	0.917847	0.987768	0.961538	0.961538	0.0122324	0.944555
Unswitched Memory	ADT_IgG2a_isotype_ctrl	0.930233	0.912181	0.978593	0.923077	0.923077	0.0214067	0.926641
Unswitched Memory	ADT_GARP_LRRC32	0.933718	0.926346	0.990826	0.884615	0.884615	0.00917431	0.908504
Unswitched Memory	ADT_CD275_B7_H2_ICOSL	0.925501	0.915014	0.987768	1	1	0.0122324	0.96131
Unswitched Memory	ADT_CD252_OX40L	0.924855	0.906516	0.978593	1	1	0.0214067	0.960961
Unswitched Memory	ADT_IgG_Fc	0.947214	0.937677	0.987768	0.692308	0.692308	0.0122324	0.799945
Unswitched Memory	ADT_TCR_Vd2	0.925501	0.915014	0.987768	1	1	0.0122324	0.96131
Unswitched Memory	ADT_IgM	0.926346	0.926346	1	1	1	0	0.961765
Unswitched Memory	ADT_CD268_BAFF_R	0.925926	0.92068	0.993884	1	1	0.00611621	0.961538
Unswitched Memory	ADT_CD35	0.930836	0.92068	0.987768	0.923077	0.923077	0.0122324	0.92694
Unswitched Memory	ADT_CD82	0.928775	0.926346	0.996942	0.961538	0.961538	0.0030581	0.944873
Unswitched Memory	ADT_CD305_LAIR1	0.928367	0.92068	0.990826	0.961538	0.961538	0.00917431	0.944661
Unswitched Memory	ADT_CD24	0.931034	0.923513	0.990826	0.923077	0.923077	0.00917431	0.927039
Unswitched Memory	ADT_CD52	0.925926	0.92068	0.993884	1	1	0.00611621	0.961538
Unswitched Memory	ADT_CD58_LFA_3	0.932945	0.915014	0.978593	0.884615	0.884615	0.0214067	0.908137
Unswitched Memory	ADT_Ig_light_chain_k	0.928161	0.917847	0.987768	0.961538	0.961538	0.0122324	0.944555
Unswitched Memory	ADT_CD138_Syndecan_1	0.925287	0.912181	0.984709	1	1	0.0152905	0.961194
Unswitched Memory	ADT_CD25	0.926346	0.926346	1	1	1	0	0.961765
Unswitched Memory	ADT_CD124	0.925714	0.917847	0.990826	1	1	0.00917431	0.961424
Unswitched Memory	ADT_CD235ab	0.925714	0.917847	0.990826	1	1	0.00917431	0.961424
Unswitched Memory	ADT_CD18	0.926136	0.923513	0.996942	1	1	0.0030581	0.961652
Unswitched Memory	ADT_CD123	0.928571	0.923513	0.993884	0.961538	0.961538	0.00611621	0.944767
Unswitched Memory	ADT_CD26	0.925926	0.92068	0.993884	1	1	0.00611621	0.961538
Unswitched Memory	ADT_TSLPR_TSLP_R	0.925714	0.917847	0.990826	1	1	0.00917431	0.961424
Unswitched Memory	ADT_CD70	0.925072	0.909348	0.981651	1	1	0.0183486	0.961078
Unswitched Memory	ADT_CD307d_FcRL4	0.927954	0.915014	0.984709	0.961538	0.961538	0.0152905	0.944448
Unswitched Memory	ADT_CD5	0.926136	0.923513	0.996942	1	1	0.0030581	0.961652
Unswitched Memory	ADT_CD66b	0.925287	0.912181	0.984709	1	1	0.0152905	0.961194
Unswitched Memory	ADT_Ig_light_chain_l	0.925287	0.912181	0.984709	1	1	0.0152905	0.961194
Unswitched Memory	ADT_TCR_Va7.2	0.925287	0.912181	0.984709	1	1	0.0152905	0.961194
Unswitched Memory	ADT_CD36	0.928161	0.917847	0.987768	0.961538	0.961538	0.0122324	0.944555
Unswitched Memory	ADT_CD33	0.928161	0.917847	0.987768	0.961538	0.961538	0.0122324	0.944555
Unswitched Memory	ADT_CLEC12A	0.925287	0.912181	0.984709	1	1	0.0152905	0.961194
Unswitched Memory	ADT_CD62P_P_Selectin	0.928367	0.92068	0.990826	0.961538	0.961538	0.00917431	0.944661
Unswitched Memory	ADT_CD62L	0.925926	0.92068	0.993884	1	1	0.00611621	0.961538
Unswitched Memory	ADT_CD244_2B4	0.930636	0.917847	0.984709	0.923077	0.923077	0.0152905	0.926841
Unswitched Memory	ADT_CD96_TACTILE	0.933526	0.923513	0.987768	0.884615	0.884615	0.0122324	0.908413
Unswitched Memory	ADT_CD85j_ILT2	0.927536	0.909348	0.978593	0.961538	0.961538	0.0214067	0.944231
Unswitched Memory	ADT_CD34	0.928775	0.926346	0.996942	0.961538	0.961538	0.0030581	0.944873
Unswitched Memory	ADT_CD94	0.928161	0.917847	0.987768	0.961538	0.961538	0.0122324	0.944555
Unswitched Memory	ADT_CD1a	0.925287	0.912181	0.984709	1	1	0.0152905	0.961194
Unswitched Memory	ADT_CD194_CCR4	0.925926	0.92068	0.993884	1	1	0.00611621	0.961538
Unswitched Memory	ADT_CD83	0.925501	0.915014	0.987768	1	1	0.0122324	0.96131
Unswitched Memory	ADT_CD254_TRANCE_RANKL	0.927746	0.912181	0.981651	0.961538	0.961538	0.0183486	0.94434
Unswitched Memory	ADT_CD106	0.925501	0.915014	0.987768	1	1	0.0122324	0.96131
Unswitched Memory	ADT_CD183_CXCR3	0.925714	0.917847	0.990826	1	1	0.00917431	0.961424
Unswitched Memory	ADT_CD41	0.930836	0.92068	0.987768	0.923077	0.923077	0.0122324	0.92694
Unswitched Memory	ADT_CD294_CRTH2	0.926136	0.923513	0.996942	1	1	0.0030581	0.961652
Unswitched Memory	ADT_CD258_LIGHT	0.928161	0.917847	0.987768	0.961538	0.961538	0.0122324	0.944555
Unswitched Memory	ADT_CD88_C5aR	0.927954	0.915014	0.984709	0.961538	0.961538	0.0152905	0.944448

## Sheet: Table S4.
Table S4. Differential protein level analysis for theidentification of additional gating of purer B cell subsets
Flow-cytometric population	marker	p-value enrichment	avg_log2FC	pct.1	pct.2	adjusted p-value enrichment
Naive B cells	ADT-CD27	0	-33.1512	0.512	0.857	0
Naive B cells	ADT-IgD	0	-4.98886	1	0.716	0
Naive B cells	ADT-CD22	0	34.2501	0.996	0.877	0
Naive B cells	ADT-CD196-CCR6	0	4.66149	0.962	0.847	0
Naive B cells	ADT-CD73	0	-4.77535	0.937	0.836	0
Naive B cells	ADT-CD185-CXCR5	0	7.25702	0.985	0.912	0
Naive B cells	ADT-CD23	0	-28.238	0.955	0.883	0
Naive B cells	ADT-CD224	0	-4.85306	0.785	0.852	0
Naive B cells	ADT-CD95-Fas	0	-4.31247	0.886	0.949	0
Naive B cells	ADT-CD21	0	2.42684	0.992	0.937	0
Naive B cells	ADT-CD38	0	-7.66585	0.956	0.91	0
Naive B cells	ADT-CD335-NKp46	0	-2.08608	0.882	0.926	0
Naive B cells	ADT-CD40	0	-27.802	1	0.957	0
Naive B cells	ADT-CD307e-FcRL5	0	-7.27226	0.844	0.886	0
Naive B cells	ADT-CD267-TACI	0	-16.8106	0.911	0.951	0
Naive B cells	ADT-CD86	0	-35.2797	0.772	0.807	0
Naive B cells	ADT-IgA	0	-25.4698	0.883	0.918	0
Naive B cells	ADT-CD29	0	-11.8735	0.868	0.903	0
Naive B cells	ADT-CD319-CRACC	0	-8.03617	0.922	0.954	0
Naive B cells	ADT-CD98	0	-5.49239	0.893	0.912	0
Naive B cells	ADT-CD272-BTLA	0	-37.1988	0.999	0.99	0
Naive B cells	ADT-CD39	0	-13.2072	0.983	0.975	0
Naive B cells	ADT-CD71	0	-10.075	0.947	0.95	0
Naive B cells	ADT-CD49d	0	-7.54174	0.997	0.994	0
Naive B cells	ADT-HLA-ABC	0	-5.97159	0.997	0.995	0
Naive B cells	ADT-CD54	0	-5.19193	0.991	0.989	0
Naive B cells	ADT-CD99	0	-3.27146	0.958	0.959	0
Naive B cells	ADT-CD3	9.04E-291	-16.5018	0.513	0.66	1.74E-288
Naive B cells	ADT-CD79b-Ig-beta	8.76E-233	-2.50706	0.984	0.922	1.68E-230
Naive B cells	ADT-HLA-DR	4.19E-231	-2.92531	1	0.995	8.04E-229
Naive B cells	ADT-CD1d	1.67E-224	-2.12281	0.966	0.886	3.20E-222
Naive B cells	ADT-CD184-CXCR4	1.93E-221	-2.59095	0.953	0.914	3.70E-219
Naive B cells	ADT-human-CD44	1.35E-214	-4.86989	0.981	0.969	2.59E-212
Naive B cells	ADT-CD20	1.52E-206	-2.26904	0.998	0.897	2.93E-204
Naive B cells	ADT-CD2	8.63E-187	-10.6188	0.413	0.543	1.66E-184
Naive B cells	ADT-CD1c	2.78E-184	15.0075	0.964	0.889	5.34E-182
Naive B cells	ADT-CD10	3.00E-183	-12.1768	0.911	0.93	5.76E-181
Naive B cells	ADT-Integrin-b7	2.79E-169	-16.1238	0.973	0.914	5.36E-167
Naive B cells	ADT-CD28	6.62E-160	-4.00563	0.856	0.896	1.27E-157
Naive B cells	ADT-CD81-TAPA-1	4.32E-158	-11.6606	0.985	0.987	8.29E-156
Naive B cells	ADT-IgG2b-isotype-ctrl-mouse	9.86E-140	-7.77943	0.67	0.542	1.89E-137
Naive B cells	ADT-TCR-Vg9	2.76E-132	-4.07125	0.985	0.987	5.30E-130
Naive B cells	ADT-CD8	1.69E-107	-16.3482	0.538	0.631	3.24E-105
Naive B cells	ADT-CD64	3.19E-87	-2.24717	0.748	0.646	6.13E-85
Naive B cells	ADT-HLA-A2	8.33E-87	-5.29143	0.504	0.404	1.60E-84
Naive B cells	ADT-CD328-Siglec-7	3.68E-83	-3.05934	0.704	0.605	7.07E-81
Naive B cells	ADT-mouse-CD49f	1.65E-79	-3.27185	0.773	0.779	3.16E-77
Naive B cells	ADT-CD19	5.88E-73	-3.44709	1	0.998	1.13E-70
Naive B cells	ADT-CD152-CTLA-4	1.29E-72	9.91907	0.874	0.891	2.47E-70
Naive B cells	ADT-CD273--B7-DC-PD-L2	8.90E-61	-19.2158	0.85	0.863	1.71E-58
Naive B cells	ADT-CD195-CCR5	1.40E-58	-2.38093	0.921	0.927	2.68E-56
Naive B cells	ADT-CD69	9.57E-57	2.56454	0.942	0.884	1.84E-54
Naive B cells	ADT-CD30	1.63E-53	-11.7991	0.979	0.982	3.12E-51
Naive B cells	ADT-CD150-SLAM	7.13E-53	-8.4035	0.965	0.963	1.37E-50
Naive B cells	ADT-CD163	2.65E-51	-2.16273	0.801	0.735	5.09E-49
Naive B cells	ADT-CD49b	4.27E-51	2.82295	0.772	0.691	8.19E-49
Naive B cells	ADT-CD66ace	2.79E-50	4.60755	0.598	0.505	5.35E-48
Naive B cells	ADT-CD278-ICOS	8.31E-49	-18.3728	0.747	0.78	1.60E-46
Naive B cells	ADT-CD326-Ep-CAM	4.57E-37	13.5211	0.969	0.969	8.77E-35
Naive B cells	ADT-CD4	1.45E-33	-7.98573	0.655	0.688	2.78E-31
Naive B cells	ADT-B7-H4	6.54E-33	4.15257	0.947	0.953	1.26E-30
Naive B cells	ADT-abTCR	2.14E-30	-2.33018	0.596	0.639	4.11E-28
Naive B cells	ADT-CD31	2.18E-27	-4.28202	0.953	0.846	4.19E-25
Naive B cells	ADT-CD127-IL-7Ra	1.26E-26	-2.05261	0.77	0.794	2.42E-24
Naive B cells	ADT-CD204	1.83E-26	13.106	0.933	0.945	3.52E-24
Naive B cells	ADT-CD304-Neuropilin-1	3.44E-25	4.97624	0.838	0.846	6.60E-23
Naive B cells	ADT-CD279-PD-1	6.23E-25	-3.59083	0.853	0.867	1.20E-22
Naive B cells	ADT-CD146	2.59E-22	-24.4006	0.666	0.688	4.97E-20
Naive B cells	ADT-CD158-KIR2DL1S1S3S5	2.80E-18	2.91955	0.874	0.88	5.38E-16
Naive B cells	ADT-XCR1	2.47E-16	-9.76309	0.975	0.973	4.74E-14
Naive B cells	ADT-CD117-c-kit	3.18E-15	18.8676	0.879	0.889	6.10E-13
Naive B cells	ADT-CD15-SSEA-1	1.15E-14	-7.64722	0.706	0.667	2.21E-12
Naive B cells	ADT-CD16	1.64E-12	-2.56478	0.664	0.628	3.16E-10
Naive B cells	ADT-Podocalyxin	2.02E-12	-6.60433	0.784	0.798	3.88E-10
Naive B cells	ADT-CD103	1.75E-11	-3.24389	0.846	0.848	3.36E-09
Naive B cells	ADT-CD7	1.90E-11	-15.3477	0.288	0.338	3.65E-09
Naive B cells	ADT-KLRG1-MAFA	2.55E-11	-6.80147	0.865	0.865	4.90E-09
Naive B cells	ADT-CD206-MMR	1.53E-10	13.0069	0.888	0.888	2.94E-08
Naive B cells	ADT-CD161	1.66E-10	-4.09512	0.769	0.774	3.18E-08
Naive B cells	ADT-CD56-NCAM	7.04E-10	-4.11242	0.623	0.601	1.35E-07
Naive B cells	ADT-CD257-BAFF-BLYS	7.53E-10	-2.2687	0.941	0.944	1.45E-07
Naive B cells	ADT-CD11c	9.40E-10	-3.68676	0.754	0.725	1.81E-07
Naive B cells	ADT-CD158e1-KIR3DL1-NKB1	2.63E-08	-6.61543	0.737	0.733	5.06E-06
Naive B cells	ADT-CD133	3.40E-08	3.26438	0.902	0.905	6.54E-06
Naive B cells	ADT-CD274-B7-H1-PD-L1	7.93E-08	5.16758	0.787	0.747	1.52E-05
Naive B cells	ADT-CD90-Thy1	2.82E-07	5.29595	0.832	0.837	5.41E-05
Naive B cells	ADT-IgG2a-isotype-ctrl	1.29E-06	-6.22304	0.925	0.899	0.000247966
Naive B cells	ADT-GARP-LRRC32	1.31E-06	-9.08774	0.899	0.88	0.000251559
Naive B cells	ADT-CD275-B7-H2-ICOSL	1.68E-06	-3.97857	0.931	0.907	0.000322151
Naive B cells	ADT-CD252-OX40L	2.05E-06	-6.25616	0.797	0.767	0.000394263
Naive B cells	ADT-IgG-Fc	2.55E-05	-5.93865	0.814	0.782	0.00489386
Naive B cells	ADT-TCR-Vd2	0.000107013	49.7739	0.679	0.677	0.0205464
CD27+ PBs	ADT-CD27.1	0	2.60141	1	0.648	0
CD27+ PBs	ADT-CD22.1	0	-95.3373	0.633	0.964	0
CD27+ PBs	ADT-IgD.1	0	-59.9005	0.575	0.89	0
CD27+ PBs	ADT-CD20.1	0	-34.0009	0.686	0.971	0
CD27+ PBs	ADT-IgM.1	0	-30.6726	0.644	0.908	0
CD27+ PBs	ADT-CD196-CCR6.1	0	-28.8117	0.666	0.927	0
CD27+ PBs	ADT-CD86.1	0	-13.0575	0.993	0.773	0
CD27+ PBs	ADT-CD268-BAFF-R.1	0	-20.4296	0.75	0.968	0
CD27+ PBs	ADT-CD35.1	0	-3.41631	0.758	0.955	0
CD27+ PBs	ADT-CD82.1	0	-6.148	0.787	0.973	0
CD27+ PBs	ADT-CD73.1	0	-23.146	0.721	0.903	0
CD27+ PBs	ADT-CD1c.1	0	-56.5124	0.774	0.941	0
CD27+ PBs	ADT-CD305-LAIR1.1	0	-2.97651	0.795	0.941	0
CD27+ PBs	ADT-CD185-CXCR5.1	0	-15.8665	0.817	0.961	0
CD27+ PBs	ADT-CD307e-FcRL5.1	0	-7.88684	0.973	0.855	0
CD27+ PBs	ADT-CD224.1	0	4.39933	0.925	0.808	0
CD27+ PBs	ADT-CD21.1	0	-46.3677	0.864	0.974	0
CD27+ PBs	ADT-CD29.1	0	9.21376	0.984	0.877	0
CD27+ PBs	ADT-CD79b-Ig-beta.1	0	-11.4782	0.857	0.963	0
CD27+ PBs	ADT-CD98.1	0	3.17657	0.998	0.895	0
CD27+ PBs	ADT-CD40.1	0	-35.4758	0.885	0.987	0
CD27+ PBs	ADT-CD95-Fas.1	0	2.33695	1	0.909	0
CD27+ PBs	ADT-CD335-NKp46.1	0	2.21271	0.982	0.896	0
CD27+ PBs	ADT-CD38.1	0	4.49778	1	0.929	0
CD27+ PBs	ADT-CD319-CRACC.1	0	4.50068	1	0.932	0
CD27+ PBs	ADT-CD24.1	0	-12.3901	0.929	0.988	0
CD27+ PBs	ADT-CD52.1	0	-3.78806	0.979	0.996	0
CD27+ PBs	ADT-CD272-BTLA.1	0	-54.9741	0.98	0.996	0
CD27+ PBs	ADT-CD58-LFA-3.1	0	2.03705	0.999	0.984	0
CD27+ PBs	ADT-CD54.1	0	4.54015	1	0.989	0
CD27+ PBs	ADT-HLA-ABC.1	0	2.34811	1	0.996	0
CD27+ PBs	ADT-CD49d.1	0	3.93981	0.999	0.995	0
CD27+ PBs	ADT-CD19.1	7.36E-307	-13.5391	1	0.999	1.41E-304
CD27+ PBs	ADT-CD99.1	8.37E-285	2.22768	0.969	0.958	1.61E-282
CD27+ PBs	ADT-CD31.1	2.00E-284	3.5982	0.946	0.899	3.84E-282
CD27+ PBs	ADT-CD1d.1	4.41E-266	-11.7006	0.802	0.938	8.47E-264
CD27+ PBs	ADT-CD150-SLAM.1	1.57E-260	-4.22253	0.985	0.962	3.02E-258
CD27+ PBs	ADT-mouse-CD49f.1	6.35E-238	4.05609	0.899	0.766	1.22E-235
CD27+ PBs	ADT-Ig-light-chain-k	6.30E-206	-6.52346	0.875	0.917	1.21E-203
CD27+ PBs	ADT-IgA.1	3.77E-201	-4.34745	0.951	0.896	7.24E-199
CD27+ PBs	ADT-CD69.1	4.76E-196	-7.55806	0.82	0.922	9.13E-194
CD27+ PBs	ADT-CD23.1	6.57E-187	-30.5066	0.863	0.925	1.26E-184
CD27+ PBs	ADT-CD3.1	5.31E-127	-13.1627	0.761	0.568	1.02E-124
CD27+ PBs	ADT-CD138-Syndecan-1.1	1.24E-120	3.17856	0.97	0.929	2.38E-118
CD27+ PBs	ADT-CD8.1	8.76E-107	-6.30374	0.742	0.569	1.68E-104
CD27+ PBs	ADT-human-CD44.1	1.43E-106	3.02932	0.98	0.975	2.75E-104
CD27+ PBs	ADT-CD25	3.11E-95	-15.1319	0.637	0.782	5.97E-93
CD27+ PBs	ADT-CD124.1	1.13E-87	-2.13802	0.929	0.965	2.17E-85
CD27+ PBs	ADT-CD2.1	2.41E-82	-5.44273	0.647	0.46	4.62E-80
CD27+ PBs	ADT-CD273--B7-DC-PD-L2.1	1.84E-81	-15.073	0.904	0.852	3.54E-79
CD27+ PBs	ADT-CD152-CTLA-4.1	7.49E-81	-11.6647	0.926	0.879	1.44E-78
CD27+ PBs	ADT-CD235ab.1	1.74E-79	-7.59748	0.757	0.63	3.35E-77
CD27+ PBs	ADT-CD184-CXCR4.1	2.18E-66	-3.82767	0.899	0.938	4.18E-64
CD27+ PBs	ADT-CD30.1	8.33E-59	-9.97687	0.992	0.98	1.60E-56
CD27+ PBs	ADT-CD11c.1	2.92E-44	-5.84334	0.661	0.747	5.61E-42
CD27+ PBs	ADT-CD18.1	1.45E-40	2.03332	0.885	0.841	2.79E-38
CD27+ PBs	ADT-CD4.1	7.51E-40	-4.46436	0.752	0.664	1.44E-37
CD27+ PBs	ADT-CD123.1	2.61E-33	-9.33384	0.864	0.84	5.02E-31
CD27+ PBs	ADT-CD326-Ep-CAM.1	5.65E-30	-11.6437	0.981	0.968	1.09E-27
CD27+ PBs	ADT-CD26.1	8.72E-29	-6.04383	0.874	0.83	1.67E-26
CD27+ PBs	ADT-Podocalyxin.1	4.04E-28	-27.6958	0.841	0.787	7.75E-26
CD27+ PBs	ADT-TSLPR-TSLP-R.1	4.78E-28	-5.44389	0.916	0.886	9.17E-26
CD27+ PBs	ADT-XCR1.1	2.83E-25	-9.31665	0.983	0.973	5.43E-23
CD27+ PBs	ADT-CD206-MMR.1	1.02E-23	-11.9353	0.916	0.886	1.96E-21
CD27+ PBs	ADT-CD70.1	5.91E-23	-2.19359	0.998	0.993	1.13E-20
CD27+ PBs	ADT-CD146.1	1.04E-22	7.35707	0.719	0.673	2.00E-20
CD27+ PBs	ADT-Integrin-b7.1	4.66E-21	2.89202	0.919	0.947	8.96E-19
CD27+ PBs	ADT-GARP-LRRC32.1	1.00E-18	-7.5169	0.904	0.889	1.93E-16
CD27+ PBs	ADT-IgG2b-isotype-ctrl-mouse.1	2.60E-17	-29.0502	0.544	0.615	4.99E-15
CD27+ PBs	ADT-CD278-ICOS.1	4.07E-17	-16.2135	0.81	0.759	7.82E-15
CD27+ PBs	ADT-CD117-c-kit.1	8.64E-16	-21.3417	0.914	0.882	1.66E-13
CD27+ PBs	ADT-HLA-A2.1	1.88E-15	5.3953	0.372	0.464	3.61E-13
CD27+ PBs	ADT-B7-H4.1	6.56E-13	-3.30926	0.965	0.948	1.26E-10
CD27+ PBs	ADT-CD158-KIR2DL1S1S3S5.1	7.89E-13	-11.0198	0.893	0.875	1.52E-10
CD27+ PBs	ADT-CD307d-FcRL4.1	1.15E-12	-4.48924	0.985	0.974	2.21E-10
CD27+ PBs	ADT-TCR-Vg9.1	8.41E-12	-2.82466	0.991	0.986	1.62E-09
CD27+ PBs	ADT-CD66ace.1	2.91E-11	-44.5244	0.478	0.561	5.59E-09
CD27+ PBs	ADT-CD5	8.49E-11	-4.49088	0.655	0.668	1.63E-08
CD27+ PBs	ADT-CD66b	9.94E-11	-2.824	0.908	0.928	1.91E-08
CD27+ PBs	ADT-CD304-Neuropilin-1.1	1.60E-10	-7.30372	0.858	0.84	3.08E-08
CD27+ PBs	ADT-Ig-light-chain-l.1	8.89E-10	-5.81987	0.969	0.935	1.71E-07
CD27+ PBs	ADT-IgG2a-isotype-ctrl.1	4.89E-09	-5.64714	0.881	0.915	9.39E-07
CD27+ PBs	ADT-TCR-Va7.2.1	1.50E-08	-11.745	0.655	0.637	2.88E-06
CD27+ PBs	ADT-TCR-Vd2.1	2.74E-08	-62.4077	0.685	0.677	5.25E-06
CD27+ PBs	ADT-IgG-Fc.1	1.30E-07	-8.03438	0.784	0.8	2.50E-05
CD27+ PBs	ADT-CD279-PD-1.1	2.91E-07	-3.10704	0.887	0.857	5.59E-05
CD27+ PBs	ADT-CD275-B7-H2-ICOSL.1	5.70E-07	-5.87469	0.929	0.919	0.000109431
CD27+ PBs	ADT-CD252-OX40L.1	4.52E-06	-8.77654	0.738	0.786	0.000866994
CD27+ PBs	ADT-CD90-Thy1.1	4.56E-06	-5.19288	0.857	0.832	0.000875183
CD27+ PBs	ADT-CD204.1	3.78E-05	-15.0028	0.951	0.938	0.00725828
CD27+ PBs	ADT-CD133.1	7.18E-05	-18.1694	0.91	0.903	0.0137771
CD27+ PBs	ADT-CD328-Siglec-7.1	0.000198149	2.4374	0.623	0.66	0.0380447
Switched memory	ADT-IgD.2	0	-59.6148	0.538	0.886	0
Switched memory	ADT-CD27.2	0	-6.81544	1	0.654	0
Switched memory	ADT-CD31.2	0	-5.35497	0.607	0.92	0
Switched memory	ADT-IgM.2	0	-30.7225	0.608	0.905	0
Switched memory	ADT-CD267-TACI.2	0	-21.5927	0.989	0.926	0
Switched memory	ADT-CD99.2	0	2.01347	0.994	0.956	0
Switched memory	ADT-CD82.2	0	2.58613	0.995	0.957	0
Switched memory	ADT-CD38.2	2.01E-236	-15.8359	0.779	0.943	3.85E-234
Switched memory	ADT-CD305-LAIR1.2	5.69E-226	-2.04332	0.769	0.94	1.09E-223
Switched memory	ADT-IgA.2	1.56E-217	5.56553	0.948	0.897	2.99E-215
Switched memory	ADT-CD36.2	5.34E-176	-2.3308	0.389	0.695	1.02E-173
Switched memory	ADT-IgG2b-isotype-ctrl-mouse.2	3.38E-167	-38.6888	0.325	0.627	6.50E-165
Switched memory	ADT-CD33.2	3.09E-166	-4.03981	0.393	0.691	5.92E-164
Switched memory	ADT-CLEC12A.1	1.72E-156	-2.24782	0.42	0.712	3.30E-154
Switched memory	ADT-human-CD44.2	2.04E-155	2.98593	0.99	0.974	3.91E-153
Switched memory	ADT-CD95-Fas.2	8.86E-152	2.14805	0.953	0.914	1.70E-149
Switched memory	ADT-CD62P-P-Selectin.1	2.98E-151	-6.91887	0.448	0.723	5.72E-149
Switched memory	ADT-CD49d.2	6.99E-150	-3.46474	1	0.995	1.34E-147
Switched memory	ADT-CD64.2	2.17E-148	-3.23998	0.436	0.716	4.16E-146
Switched memory	ADT-CD328-Siglec-7.2	5.28E-140	-4.15103	0.399	0.673	1.01E-137
Switched memory	ADT-CD24.2	1.05E-122	2.70615	0.991	0.984	2.01E-120
Switched memory	ADT-CD73.2	5.69E-115	3.87713	0.938	0.887	1.09E-112
Switched memory	ADT-CD23.2	1.87E-97	-28.945	0.868	0.924	3.60E-95
Switched memory	ADT-CD123.2	1.10E-94	-9.4475	0.681	0.851	2.12E-92
Switched memory	ADT-CD62L.2	4.20E-91	2.05968	0.929	0.897	8.07E-89
Switched memory	ADT-CD163.1	3.42E-84	-5.65648	0.591	0.78	6.56E-82
Switched memory	ADT-CD40.2	1.05E-82	-27.9752	0.997	0.979	2.01E-80
Switched memory	ADT-CD66ace.2	2.45E-73	-27.8889	0.353	0.566	4.70E-71
Switched memory	ADT-CD28.2	5.35E-61	-2.08267	0.932	0.872	1.03E-58
Switched memory	ADT-CD307d-FcRL4.2	2.41E-58	3.12716	0.989	0.974	4.63E-56
Switched memory	ADT-CD86.2	4.20E-56	-2.5082	0.627	0.798	8.06E-54
Switched memory	ADT-CD3.2	1.23E-53	-13.5056	0.722	0.574	2.36E-51
Switched memory	ADT-CD22.2	2.90E-49	-37.0856	0.972	0.938	5.57E-47
Switched memory	ADT-CD224.2	6.57E-46	-2.50817	0.826	0.816	1.26E-43
Switched memory	ADT-CD244-2B4.1	3.22E-45	-3.02819	0.659	0.805	6.17E-43
Switched memory	ADT-CD274-B7-H1-PD-L1.1	6.02E-32	-5.09912	0.636	0.776	1.16E-29
Switched memory	ADT-CD1c.2	1.32E-30	-29.9761	0.903	0.931	2.53E-28
Switched memory	ADT-CD16.1	9.29E-30	-4.27053	0.55	0.653	1.78E-27
Switched memory	ADT-CD2.2	9.14E-29	-8.19149	0.577	0.468	1.75E-26
Switched memory	ADT-B7-H4.2	2.04E-28	-3.20008	0.957	0.949	3.92E-26
Switched memory	ADT-CD25.1	1.23E-25	18.1716	0.787	0.77	2.36E-23
Switched memory	ADT-CD96-TACTILE	5.56E-23	-9.93728	0.963	0.955	1.07E-20
Switched memory	ADT-CD71.2	1.40E-21	-9.98107	0.936	0.949	2.69E-19
Switched memory	ADT-Integrin-b7.2	1.09E-20	-2.18243	0.868	0.95	2.09E-18
Switched memory	ADT-CD196-CCR6.2	1.06E-19	-6.93524	0.914	0.908	2.03E-17
Switched memory	ADT-CD56-NCAM.1	3.67E-19	-12.249	0.534	0.617	7.04E-17
Switched memory	ADT-CD184-CXCR4.2	1.47E-17	-4.00904	0.9	0.937	2.81E-15
Switched memory	ADT-CD26.2	1.10E-15	-11.2009	0.847	0.832	2.12E-13
Switched memory	ADT-CD15-SSEA-1.1	2.18E-15	-4.01106	0.597	0.693	4.18E-13
Switched memory	ADT-CD30.2	5.21E-14	-10.6744	0.985	0.98	1.00E-11
Switched memory	ADT-CD150-SLAM.2	7.17E-14	-7.29502	0.943	0.965	1.38E-11
Switched memory	ADT-CD275-B7-H2-ICOSL.2	5.44E-13	-6.20561	0.866	0.923	1.04E-10
Switched memory	ADT-CD204.2	8.95E-13	-12.2655	0.952	0.938	1.72E-10
Switched memory	ADT-CD272-BTLA.2	7.57E-12	-50.4208	0.995	0.995	1.45E-09
Switched memory	ADT-GARP-LRRC32.2	8.63E-11	-8.10982	0.814	0.895	1.66E-08
Switched memory	ADT-Ig-light-chain-l.2	1.10E-10	-2.47727	0.89	0.94	2.12E-08
Switched memory	ADT-CD85j-ILT2.1	5.61E-10	-7.91705	0.923	0.953	1.08E-07
Switched memory	ADT-CD326-Ep-CAM.2	1.15E-09	-17.0775	0.978	0.969	2.20E-07
Switched memory	ADT-CD66b.1	6.71E-09	-3.41309	0.921	0.927	1.29E-06
Switched memory	ADT-TCR-Va7.2.2	5.81E-08	-12.2448	0.58	0.642	1.12E-05
Switched memory	ADT-CD319-CRACC.2	7.29E-08	-5.0966	0.925	0.938	1.40E-05
Switched memory	ADT-CD81-TAPA-1.2	2.40E-07	-9.28345	0.986	0.986	4.60E-05
Switched memory	ADT-KLRG1-MAFA.1	3.63E-07	-7.25346	0.858	0.866	6.96E-05
Switched memory	ADT-CD8.2	4.17E-07	-10.1368	0.625	0.579	8.01E-05
Switched memory	ADT-CD235ab.2	8.00E-07	-9.31865	0.602	0.642	0.000153687
Switched memory	ADT-CD304-Neuropilin-1.2	8.50E-07	-4.03242	0.827	0.842	0.000163192
Switched memory	ADT-CD185-CXCR5.2	2.19E-06	-7.67379	0.954	0.951	0.000419997
Switched memory	ADT-CD278-ICOS.2	3.85E-06	-16.9153	0.787	0.761	0.00073842
Switched memory	ADT-CD34.1	4.30E-06	-8.25629	0.707	0.774	0.000825349
Switched memory	ADT-CD94	3.38E-05	-3.55836	0.682	0.746	0.00648311
Switched memory	ADT-CD39.2	5.31E-05	-4.66219	0.987	0.979	0.0101928
Switched memory	ADT-HLA-DR.2	0.000154941	3.73404	0.998	0.998	0.0297486
Switched memory	ADT-CD1a.1	0.000199095	-15.21	0.829	0.833	0.0382263
IgD- CD27- B cells	ADT-IgD.3	0	-57.7296	0.712	0.891	0
IgD- CD27- B cells	ADT-IgM.3	0	-5.1458	0.765	0.907	0
IgD- CD27- B cells	ADT-CD38.3	0	-15.9892	0.888	0.941	0
IgD- CD27- B cells	ADT-CD31.3	9.32E-260	-4.72127	0.816	0.916	1.79E-257
IgD- CD27- B cells	ADT-CD11c.3	1.30E-196	3.45903	0.838	0.726	2.50E-194
IgD- CD27- B cells	ADT-CD267-TACI.3	2.82E-175	-2.12198	0.97	0.923	5.42E-173
IgD- CD27- B cells	ADT-CD23.3	4.53E-146	-30.5632	0.888	0.926	8.69E-144
IgD- CD27- B cells	ADT-HLA-ABC.3	1.10E-126	-2.41444	0.999	0.996	2.10E-124
IgD- CD27- B cells	ADT-CD150-SLAM.3	2.62E-94	-10.4147	0.949	0.966	5.04E-92
IgD- CD27- B cells	ADT-Integrin-b7.3	8.69E-88	-4.70852	0.9	0.952	1.67E-85
IgD- CD27- B cells	ADT-CD20.2	2.67E-82	3.19153	0.995	0.944	5.13E-80
IgD- CD27- B cells	ADT-CD185-CXCR5.3	7.21E-70	-9.67069	0.942	0.952	1.38E-67
IgD- CD27- B cells	ADT-CD81-TAPA-1.3	1.24E-69	-8.1097	0.98	0.987	2.38E-67
IgD- CD27- B cells	ADT-CD272-BTLA.3	3.16E-69	-7.24836	0.995	0.995	6.07E-67
IgD- CD27- B cells	ADT-IgG-Fc.2	8.91E-68	2.54098	0.829	0.794	1.71E-65
IgD- CD27- B cells	ADT-CD224.3	6.96E-48	-3.64582	0.864	0.81	1.34E-45
IgD- CD27- B cells	ADT-CD10.1	3.09E-45	-11.4574	0.905	0.922	5.94E-43
IgD- CD27- B cells	ADT-CD184-CXCR4.3	6.38E-44	-3.14009	0.918	0.938	1.22E-41
IgD- CD27- B cells	ADT-CD98.3	5.62E-43	-9.85898	0.896	0.903	1.08E-40
IgD- CD27- B cells	ADT-abTCR.3	6.20E-37	-2.06417	0.549	0.626	1.19E-34
IgD- CD27- B cells	ADT-CD319-CRACC.3	8.04E-32	-7.67198	0.94	0.937	1.54E-29
IgD- CD27- B cells	ADT-CD25.2	1.34E-31	-12.841	0.815	0.765	2.57E-29
IgD- CD27- B cells	ADT-CD39.3	2.95E-31	-12.8502	0.988	0.978	5.67E-29
IgD- CD27- B cells	ADT-CD275-B7-H2-ICOSL.3	5.07E-31	-5.07627	0.897	0.923	9.74E-29
IgD- CD27- B cells	ADT-CD21.3	7.29E-30	-11.9063	0.96	0.967	1.40E-27
IgD- CD27- B cells	ADT-CD30.3	1.54E-28	-10.9889	0.977	0.981	2.96E-26
IgD- CD27- B cells	ADT-CD54.3	2.01E-27	-2.66127	0.996	0.989	3.86E-25
IgD- CD27- B cells	ADT-CD85j-ILT2.2	4.15E-18	-6.07851	0.964	0.949	7.97E-16
IgD- CD27- B cells	ADT-CD27.3	2.97E-16	-29.9268	0.798	0.655	5.70E-14
IgD- CD27- B cells	ADT-CD235ab.3	8.01E-14	4.4779	0.596	0.646	1.54E-11
IgD- CD27- B cells	ADT-mouse-CD49f.3	4.45E-13	-2.02086	0.765	0.778	8.54E-11
IgD- CD27- B cells	ADT-CD79b-Ig-beta.2	3.70E-11	-5.05587	0.947	0.956	7.10E-09
IgD- CD27- B cells	ADT-CD15-SSEA-1.2	1.70E-10	-5.13689	0.652	0.693	3.26E-08
IgD- CD27- B cells	ADT-CD196-CCR6.3	2.58E-10	-4.61378	0.921	0.906	4.95E-08
IgD- CD27- B cells	ADT-CD194-CCR4.2	6.71E-10	-3.64592	0.64	0.676	1.29E-07
IgD- CD27- B cells	ADT-CD278-ICOS.3	1.28E-09	-17.6379	0.745	0.765	2.46E-07
IgD- CD27- B cells	ADT-Ig-light-chain-l.3	2.42E-09	-2.16361	0.925	0.939	4.64E-07
IgD- CD27- B cells	ADT-B7-H4.3	9.01E-09	-3.8266	0.942	0.951	1.73E-06
IgD- CD27- B cells	ADT-CD69.3	9.05E-09	-7.74641	0.925	0.913	1.74E-06
IgD- CD27- B cells	ADT-TSLPR-TSLP-R.2	1.71E-08	-4.06708	0.88	0.889	3.28E-06
IgD- CD27- B cells	ADT-CD86.3	6.40E-08	-12.2223	0.791	0.788	1.23E-05
IgD- CD27- B cells	ADT-CD4.3	7.48E-08	-6.49879	0.653	0.673	1.44E-05
IgD- CD27- B cells	ADT-CD94.1	7.54E-08	-6.65119	0.729	0.744	1.45E-05
IgD- CD27- B cells	ADT-CD28.3	1.44E-07	-2.91552	0.858	0.877	2.76E-05
IgD- CD27- B cells	ADT-CD307e-FcRL5.3	2.47E-07	2.19163	0.845	0.866	4.75E-05
IgD- CD27- B cells	ADT-CD326-Ep-CAM.3	5.65E-07	-17.5649	0.965	0.97	0.000108451
IgD- CD27- B cells	ADT-CD2.3	6.19E-07	-8.54514	0.44	0.479	0.000118855
IgD- CD27- B cells	ADT-CD1d.2	4.73E-06	-7.29852	0.928	0.928	0.00090897
IgD- CD27- B cells	ADT-CD96-TACTILE.1	6.74E-06	-10.5977	0.949	0.957	0.00129355
IgD- CD27- B cells	ADT-CD83	7.60E-06	-4.51213	0.834	0.849	0.00146003
IgD- CD27- B cells	ADT-CD3.3	8.11E-06	-14.9656	0.568	0.584	0.00155721
IgD- CD27- B cells	ADT-CD8.3	1.05E-05	-12.8081	0.564	0.584	0.00202287
IgD- CD27- B cells	ADT-CD16.2	1.41E-05	-9.90994	0.629	0.65	0.00270786
IgD- CD27- B cells	ADT-TCR-Vg9.3	1.48E-05	-2.85239	0.99	0.985	0.00284852
IgD- CD27- B cells	ADT-CD71.3	1.72E-05	6.76554	0.951	0.948	0.00330116
IgD- CD27- B cells	ADT-CD254-TRANCE-RANKL.2	2.00E-05	2.52909	0.954	0.952	0.00384231
IgD- CD27- B cells	ADT-XCR1.3	3.83E-05	-9.81683	0.973	0.974	0.00736089
IgD- CD27- B cells	ADT-CD34.2	6.54E-05	-8.62618	0.756	0.773	0.0125597
IgD- CD27- B cells	ADT-CD106.3	8.62E-05	2.57346	0.883	0.891	0.0165562
IgD- CD27- B cells	ADT-human-CD44.3	0.000152801	-2.8298	0.973	0.976	0.0293379
IgD- CD27- B cells	ADT-CD117-c-kit.2	0.000230462	-22.0635	0.879	0.885	0.0442486
IgD- CD27- B cells	ADT-CD56-NCAM.2	0.000245854	-7.79405	0.602	0.614	0.0472039
Unswitched Memory	ADT-CD27.4	1.43E-135	-10.9043	1	0.67	2.74E-133
Unswitched Memory	ADT-CD82.4	3.25E-110	2.11877	1	0.959	6.23E-108
Unswitched Memory	ADT-CD24.4	2.45E-93	3.40001	1	0.984	4.71E-91
Unswitched Memory	ADT-CD1c.4	2.74E-76	-15.8701	0.977	0.929	5.27E-74
Unswitched Memory	ADT-CD267-TACI.4	3.05E-68	-21.7935	0.992	0.929	5.85E-66
Unswitched Memory	ADT-IgD.4	1.06E-65	-56.9995	0.768	0.868	2.03E-63
Unswitched Memory	ADT-CD70.4	7.23E-65	2.73695	1	0.993	1.39E-62
Unswitched Memory	ADT-CD38.4	1.14E-48	-16.4033	0.79	0.936	2.20E-46
Unswitched Memory	ADT-HLA-ABC.4	1.13E-44	-2.44843	1	0.996	2.17E-42
Unswitched Memory	ADT-CD20.3	3.42E-43	-5.87544	1	0.95	6.56E-41
Unswitched Memory	ADT-CD19.4	4.88E-39	-2.43145	1	0.999	9.37E-37
Unswitched Memory	ADT-CD79b-Ig-beta.3	6.83E-34	-6.0478	0.994	0.955	1.31E-31
Unswitched Memory	ADT-CD33.3	1.68E-33	-5.3164	0.414	0.678	3.22E-31
Unswitched Memory	ADT-IgG2b-isotype-ctrl-mouse.4	7.52E-33	-42.1639	0.329	0.613	1.44E-30
Unswitched Memory	ADT-CD1d.3	4.91E-31	-5.11027	0.955	0.928	9.43E-29
Unswitched Memory	ADT-CD307d-FcRL4.3	2.62E-28	2.69184	0.994	0.975	5.03E-26
Unswitched Memory	ADT-CD328-Siglec-7.3	8.41E-27	4.68393	0.399	0.661	1.61E-24
Unswitched Memory	ADT-CD25.3	1.27E-24	-11.0525	0.841	0.771	2.43E-22
Unswitched Memory	ADT-CD64.4	2.09E-24	-3.60652	0.453	0.703	4.00E-22
Unswitched Memory	ADT-CD31.4	3.81E-24	-4.34483	0.748	0.904	7.32E-22
Unswitched Memory	ADT-HLA-A2.3	1.77E-23	-3.81679	0.241	0.46	3.39E-21
Unswitched Memory	ADT-CD62P-P-Selectin.3	6.61E-23	-4.79737	0.479	0.711	1.27E-20
Unswitched Memory	ADT-CD49b.2	3.38E-20	-12.4333	0.51	0.737	6.50E-18
Unswitched Memory	ADT-CD86.4	6.03E-20	-35.8045	0.598	0.791	1.16E-17
Unswitched Memory	ADT-CD183-CXCR3.3	1.69E-19	2.29648	0.969	0.949	3.25E-17
Unswitched Memory	ADT-CD40.3	2.27E-19	-25.6394	1	0.98	4.35E-17
Unswitched Memory	ADT-mouse-CD49f.4	1.65E-17	-5.28518	0.578	0.778	3.17E-15
Unswitched Memory	ADT-CD66ace.3	1.92E-16	-31.0663	0.331	0.557	3.69E-14
Unswitched Memory	ADT-CD196-CCR6.4	3.06E-16	-5.73439	0.938	0.908	5.87E-14
Unswitched Memory	ADT-CD41.3	1.93E-15	-2.71773	0.527	0.716	3.70E-13
Unswitched Memory	ADT-CD23.4	5.41E-14	-36.3186	0.878	0.921	1.04E-11
Unswitched Memory	ADT-CD123.4	7.19E-14	-15.7302	0.717	0.843	1.38E-11
Unswitched Memory	ADT-CD3.4	9.07E-14	-13.4368	0.739	0.58	1.74E-11
Unswitched Memory	ADT-CD49d.4	2.89E-13	-4.40483	1	0.996	5.55E-11
Unswitched Memory	ADT-CD244-2B4.2	1.43E-12	-2.9571	0.609	0.799	2.75E-10
Unswitched Memory	ADT-CD81-TAPA-1.4	2.89E-12	-11.7527	0.966	0.986	5.55E-10
Unswitched Memory	ADT-CD163.2	3.86E-12	-5.4102	0.618	0.772	7.40E-10
Unswitched Memory	ADT-B7-H4.4	7.50E-10	-3.10219	0.972	0.949	1.44E-07
Unswitched Memory	ADT-CD26.4	2.41E-09	-11.918	0.878	0.832	4.64E-07
Unswitched Memory	ADT-CD185-CXCR5.4	2.18E-08	-7.01906	0.972	0.951	4.18E-06
Unswitched Memory	ADT-CD39.4	2.34E-08	-11.0455	0.989	0.979	4.50E-06
Unswitched Memory	ADT-CD66b.3	4.52E-08	-2.35779	0.938	0.926	8.67E-06
Unswitched Memory	ADT-CD204.4	1.62E-07	-14.216	0.941	0.939	3.12E-05
Unswitched Memory	ADT-CD326-Ep-CAM.4	4.41E-07	-16.7661	0.966	0.969	8.47E-05
Unswitched Memory	ADT-CD85j-ILT2.3	8.33E-07	-7.79688	0.966	0.951	0.000159931
Unswitched Memory	ADT-CD2.4	1.15E-06	-5.9703	0.555	0.473	0.000221018
Unswitched Memory	ADT-XCR1.4	4.40E-06	-9.08118	0.992	0.974	0.000844742
Unswitched Memory	ADT-CD28.4	5.62E-06	-2.20634	0.912	0.874	0.00107956
Unswitched Memory	ADT-CD56-NCAM.3	5.96E-06	-9.06248	0.504	0.614	0.00114466
Unswitched Memory	ADT-CD279-PD-1.3	8.25E-06	-2.63143	0.898	0.859	0.00158496
Unswitched Memory	ADT-CD22.3	9.97E-06	-51.237	0.977	0.94	0.00191431
Unswitched Memory	ADT-CD21.4	1.51E-05	-9.23433	0.98	0.966	0.0028932
Unswitched Memory	ADT-CD30.4	1.75E-05	-5.36828	0.983	0.98	0.00335903
Unswitched Memory	ADT-TCR-Va7.2.3	8.91E-05	-12.3426	0.53	0.64	0.0170979
Unswitched Memory	ADT-CD71.4	0.000105437	-9.94079	0.873	0.949	0.0202439
Unswitched Memory	ADT-CD15-SSEA-1.3	0.000147086	-9.14493	0.592	0.689	0.0282406
IgD- CD27- PBs	ADT-IgD.5	0	-59.6492	0.633	0.88	0
IgD- CD27- PBs	ADT-IgM.5	0	-4.68289	0.674	0.901	0
IgD- CD27- PBs	ADT-CD73.5	0	-24.2947	0.675	0.902	0
IgD- CD27- PBs	ADT-CD20.4	0	-21.0217	0.739	0.963	0
IgD- CD27- PBs	ADT-CD196-CCR6.5	0	-22.8314	0.698	0.92	0
IgD- CD27- PBs	ADT-CD22.4	0	-74.2379	0.736	0.952	0
IgD- CD27- PBs	ADT-CD86.5	0	-21.2223	0.992	0.777	0
IgD- CD27- PBs	ADT-CD268-BAFF-R.4	0	-19.0511	0.776	0.962	0
IgD- CD27- PBs	ADT-CD82.5	0	-4.93362	0.795	0.968	0
IgD- CD27- PBs	ADT-CD185-CXCR5.5	0	-16.1176	0.82	0.958	0
IgD- CD27- PBs	ADT-CD79b-Ig-beta.4	0	-11.3139	0.837	0.962	0
IgD- CD27- PBs	ADT-CD1c.5	0	-38.6011	0.816	0.936	0
IgD- CD27- PBs	ADT-CD35.5	0	-3.25988	0.829	0.947	0
IgD- CD27- PBs	ADT-CD29.3	0	-2.23307	0.989	0.879	0
IgD- CD27- PBs	ADT-CD21.5	0	-41.1317	0.873	0.971	0
IgD- CD27- PBs	ADT-CD40.4	0	-29.6222	0.897	0.985	0
IgD- CD27- PBs	ADT-CD24.5	0	-12.4809	0.905	0.989	0
IgD- CD27- PBs	ADT-CD305-LAIR1.4	0	-2.03818	0.868	0.934	0
IgD- CD27- PBs	ADT-CD71.5	0	-4.96537	0.999	0.946	0
IgD- CD27- PBs	ADT-CD52.5	0	-4.19868	0.967	0.997	0
IgD- CD27- PBs	ADT-CD39.5	0	7.00397	1	0.978	0
IgD- CD27- PBs	ADT-CD49d.5	0	2.91018	1	0.995	0
IgD- CD27- PBs	ADT-CD19.5	0	-13.045	1	0.999	0
IgD- CD27- PBs	ADT-CD272-BTLA.4	4.37E-296	-55.3884	0.984	0.995	8.38E-294
IgD- CD27- PBs	ADT-HLA-ABC.5	2.13E-273	4.32716	1	0.996	4.09E-271
IgD- CD27- PBs	ADT-CD307e-FcRL5.4	1.06E-210	-10.6453	0.967	0.858	2.04E-208
IgD- CD27- PBs	ADT-CD150-SLAM.4	1.64E-177	-6.18145	0.985	0.963	3.15E-175
IgD- CD27- PBs	ADT-CD224.4	7.11E-172	2.21504	0.934	0.81	1.36E-169
IgD- CD27- PBs	ADT-CD23.5	1.37E-165	-35.9398	0.862	0.924	2.63E-163
IgD- CD27- PBs	ADT-Ig-light-chain-k.3	1.24E-147	-6.32598	0.894	0.915	2.38E-145
IgD- CD27- PBs	ADT-CD69.4	1.52E-117	-9.15987	0.849	0.918	2.92E-115
IgD- CD27- PBs	ADT-CD1d.4	1.55E-114	-5.96302	0.875	0.931	2.98E-112
IgD- CD27- PBs	ADT-CD31.5	3.88E-111	2.05489	0.948	0.9	7.45E-109
IgD- CD27- PBs	ADT-CD124.5	3.43E-106	-2.30553	0.937	0.964	6.58E-104
IgD- CD27- PBs	ADT-CD81-TAPA-1.5	1.35E-82	-5.64333	0.993	0.986	2.59E-80
IgD- CD27- PBs	ADT-CD27.5	2.90E-71	-29.194	0.922	0.659	5.56E-69
IgD- CD27- PBs	ADT-CD123.5	3.52E-66	-4.92877	0.91	0.838	6.76E-64
IgD- CD27- PBs	ADT-CD25.4	1.59E-60	-20.3494	0.672	0.777	3.05E-58
IgD- CD27- PBs	ADT-CD184-CXCR4.4	6.26E-55	-4.8096	0.911	0.936	1.20E-52
IgD- CD27- PBs	ADT-CD5.2	1.54E-50	-5.08128	0.572	0.672	2.95E-48
IgD- CD27- PBs	ADT-CD3.5	1.98E-39	-13.6985	0.698	0.575	3.81E-37
IgD- CD27- PBs	ADT-IgA.4	2.58E-38	-8.84626	0.925	0.898	4.95E-36
IgD- CD27- PBs	ADT-CD273--B7-DC-PD-L2.4	1.05E-31	-16.852	0.913	0.853	2.02E-29
IgD- CD27- PBs	ADT-CD18.5	3.43E-29	2.56368	0.896	0.842	6.59E-27
IgD- CD27- PBs	ADT-CD235ab.4	4.42E-29	-41.0651	0.73	0.634	8.48E-27
IgD- CD27- PBs	ADT-CD152-CTLA-4.3	8.11E-28	-12.2064	0.929	0.88	1.56E-25
IgD- CD27- PBs	ADT-CD49b.3	6.86E-24	-7.87797	0.822	0.729	1.32E-21
IgD- CD27- PBs	ADT-CD8.4	8.90E-24	-12.4509	0.671	0.576	1.71E-21
IgD- CD27- PBs	ADT-HLA-DR.4	2.33E-23	-2.41736	0.996	0.998	4.48E-21
IgD- CD27- PBs	ADT-CD36.4	6.72E-22	2.81516	0.765	0.674	1.29E-19
IgD- CD27- PBs	ADT-CD4.4	3.92E-20	-5.24404	0.741	0.667	7.53E-18
IgD- CD27- PBs	ADT-CD2.5	1.12E-19	-10.354	0.562	0.469	2.16E-17
IgD- CD27- PBs	ADT-CD70.5	7.19E-16	2.1541	0.996	0.993	1.38E-13
IgD- CD27- PBs	ADT-CD96-TACTILE.2	1.24E-14	-11.005	0.942	0.956	2.38E-12
IgD- CD27- PBs	ADT-CD328-Siglec-7.4	1.67E-14	2.4832	0.743	0.653	3.21E-12
IgD- CD27- PBs	ADT-CD64.5	1.93E-14	3.04083	0.771	0.696	3.71E-12
IgD- CD27- PBs	ADT-GARP-LRRC32.3	3.70E-14	-7.14112	0.923	0.888	7.11E-12
IgD- CD27- PBs	ADT-Ig-light-chain-l.4	4.63E-14	-5.66212	0.957	0.936	8.89E-12
IgD- CD27- PBs	ADT-TCR-Va7.2.4	3.55E-13	-11.7309	0.703	0.635	6.82E-11
IgD- CD27- PBs	ADT-CD28.5	1.12E-12	-2.30944	0.908	0.873	2.16E-10
IgD- CD27- PBs	ADT-CD66b.4	7.79E-12	-4.12343	0.912	0.927	1.50E-09
IgD- CD27- PBs	ADT-HLA-A2.4	9.89E-12	-3.64906	0.512	0.455	1.90E-09
IgD- CD27- PBs	ADT-IgG2b-isotype-ctrl-mouse.5	1.50E-08	-35.5487	0.665	0.607	2.88E-06
IgD- CD27- PBs	ADT-CD83.1	1.25E-06	-4.23759	0.834	0.848	0.000240886
IgD- CD27- PBs	ADT-CD206-MMR.2	8.82E-06	-12.1057	0.903	0.888	0.00169373
IgD- CD27- PBs	ADT-CD278-ICOS.5	1.04E-05	-16.8675	0.784	0.762	0.00200293
IgD- CD27- PBs	ADT-CD161.2	1.04E-05	-2.54261	0.811	0.769	0.00200395
IgD- CD27- PBs	ADT-CD66ace.4	1.90E-05	-34.9283	0.595	0.552	0.00364918
IgD- CD27- PBs	ADT-CD158-KIR2DL1S1S3S5.4	2.32E-05	-7.71586	0.911	0.875	0.00445146
IgD- CD27- PBs	ADT-Podocalyxin.3	2.37E-05	-28.1018	0.817	0.789	0.00455865
IgD- CD27- PBs	ADT-CD10.2	2.38E-05	-11.227	0.941	0.919	0.00456008
IgD- CD27- PBs	ADT-CD146.4	2.59E-05	-9.9589	0.71	0.674	0.00496943
IgD- CD27- PBs	ADT-CD307d-FcRL4.4	2.68E-05	-4.81928	0.975	0.975	0.00514341
IgD- CD27- PBs	ADT-CD304-Neuropilin-1.3	3.39E-05	-8.09329	0.861	0.84	0.00650799
IgD- CD27- PBs	ADT-TCR-Vd2.2	3.39E-05	-63.0174	0.718	0.676	0.00651088
IgD- CD27- PBs	ADT-B7-H4.5	3.73E-05	-3.73807	0.939	0.95	0.00715788
IgD- CD27- PBs	ADT-CD267-TACI.5	4.25E-05	-27.577	0.934	0.929	0.00815796
IgD- CD27- PBs	ADT-CD294-CRTH2.3	6.06E-05	2.26915	0.916	0.92	0.0116417
IgD- CD27- PBs	ADT-TCR-Vg9.5	0.000119357	-3.14689	0.988	0.986	0.0229166
IgD- CD27- PBs	ADT-CD258-LIGHT.1	0.000238253	-17.0452	0.895	0.903	0.0457445
CD27+ IgM+ PB	ADT-CD38.6	6.77E-137	2.87395	1	0.934	1.30E-134
CD27+ IgM+ PB	ADT-CD319-CRACC.5	8.99E-131	3.18129	1	0.937	1.73E-128
CD27+ IgM+ PB	ADT-CD39.6	1.41E-128	-2.2794	1	0.979	2.71E-126
CD27+ IgM+ PB	ADT-CD27.6	1.17E-122	-4.77852	1	0.671	2.25E-120
CD27+ IgM+ PB	ADT-CD20.5	7.62E-112	-8.97509	0.679	0.953	1.46E-109
CD27+ IgM+ PB	ADT-CD22.5	4.51E-109	-92.674	0.604	0.943	8.66E-107
CD27+ IgM+ PB	ADT-CD268-BAFF-R.5	3.80E-106	-22.1903	0.694	0.955	7.29E-104
CD27+ IgM+ PB	ADT-CD86.6	5.72E-100	13.457	0.981	0.787	1.10E-97
CD27+ IgM+ PB	ADT-CD24.6	8.88E-94	-12.1174	0.932	0.985	1.70E-91
CD27+ IgM+ PB	ADT-CD40.5	4.68E-87	-35.4921	0.86	0.981	8.98E-85
CD27+ IgM+ PB	ADT-CD82.6	3.77E-86	-4.78787	0.758	0.961	7.23E-84
CD27+ IgM+ PB	ADT-IgD.6	2.21E-82	-59.8029	0.589	0.87	4.25E-80
CD27+ IgM+ PB	ADT-CD35.6	3.73E-79	-3.57926	0.725	0.943	7.15E-77
CD27+ IgM+ PB	ADT-CD21.6	4.62E-73	-49.7924	0.928	0.966	8.88E-71
CD27+ IgM+ PB	ADT-CD307e-FcRL5.5	2.60E-69	-9.83716	0.977	0.862	5.00E-67
CD27+ IgM+ PB	ADT-CD335-NKp46.6	2.17E-62	2.87239	0.989	0.901	4.16E-60
CD27+ IgM+ PB	ADT-CD185-CXCR5.6	2.79E-61	-15.672	0.811	0.952	5.36E-59
CD27+ IgM+ PB	ADT-CD196-CCR6.6	4.43E-61	-19.2905	0.672	0.91	8.51E-59
CD27+ IgM+ PB	ADT-CD73.6	7.44E-60	-26.8468	0.785	0.891	1.43E-57
CD27+ IgM+ PB	ADT-CD52.6	6.27E-59	-2.56956	0.992	0.995	1.20E-56
CD27+ IgM+ PB	ADT-CD29.4	5.27E-58	-3.39413	0.977	0.884	1.01E-55
CD27+ IgM+ PB	ADT-CD1c.6	1.71E-42	-57.1071	0.785	0.93	3.28E-40
CD27+ IgM+ PB	ADT-CD31.6	3.02E-40	3.06582	0.917	0.903	5.80E-38
CD27+ IgM+ PB	ADT-CD272-BTLA.5	7.06E-24	-54.3119	0.989	0.995	1.36E-21
CD27+ IgM+ PB	ADT-CD19.6	3.48E-23	-8.81985	1	0.999	6.68E-21
CD27+ IgM+ PB	ADT-CD23.6	1.03E-22	-41.4491	0.811	0.922	1.99E-20
CD27+ IgM+ PB	ADT-CD123.6	3.81E-22	-9.28915	0.894	0.841	7.32E-20
CD27+ IgM+ PB	ADT-CD8.5	4.25E-22	-13.5595	0.77	0.58	8.15E-20
CD27+ IgM+ PB	ADT-CD235ab.5	1.92E-21	-16.7594	0.83	0.638	3.68E-19
CD27+ IgM+ PB	ADT-CD3.6	2.92E-19	-12.8604	0.77	0.58	5.60E-17
CD27+ IgM+ PB	ADT-Ig-light-chain-k.4	1.27E-18	-6.26668	0.838	0.915	2.43E-16
CD27+ IgM+ PB	ADT-CD69.5	2.34E-18	-5.34671	0.8	0.916	4.50E-16
CD27+ IgM+ PB	ADT-CD150-SLAM.5	1.52E-17	-5.31665	0.989	0.964	2.92E-15
CD27+ IgM+ PB	ADT-CD1d.5	7.22E-13	-7.50337	0.811	0.929	1.39E-10
CD27+ IgM+ PB	ADT-CD30.6	4.80E-12	-10.327	0.992	0.98	9.22E-10
CD27+ IgM+ PB	ADT-CD152-CTLA-4.4	1.47E-11	-11.0952	0.943	0.882	2.82E-09
CD27+ IgM+ PB	ADT-XCR1.5	2.72E-11	-8.88674	0.977	0.974	5.22E-09
CD27+ IgM+ PB	ADT-CD2.6	3.68E-11	-10.0631	0.653	0.472	7.06E-09
CD27+ IgM+ PB	ADT-CD79b-Ig-beta.5	6.48E-11	-2.29003	0.943	0.955	1.24E-08
CD27+ IgM+ PB	ADT-CD326-Ep-CAM.6	1.08E-10	-14.4943	0.97	0.969	2.07E-08
CD27+ IgM+ PB	ADT-CD25.5	4.33E-10	-21.1444	0.645	0.772	8.31E-08
CD27+ IgM+ PB	ADT-CD11c.4	5.57E-10	-8.16374	0.57	0.742	1.07E-07
CD27+ IgM+ PB	ADT-IgM.6	7.61E-10	-12.0386	1	0.888	1.46E-07
CD27+ IgM+ PB	ADT-CD124.6	5.30E-09	-2.01869	0.936	0.963	1.02E-06
CD27+ IgM+ PB	ADT-CD26.6	6.41E-09	-13.0765	0.909	0.832	1.23E-06
CD27+ IgM+ PB	ADT-CD206-MMR.3	1.83E-08	-11.1679	0.932	0.888	3.51E-06
CD27+ IgM+ PB	ADT-CD88-C5aR.5	3.47E-08	4.14681	0.947	0.891	6.66E-06
CD27+ IgM+ PB	ADT-HLA-A2.5	6.90E-08	-5.80085	0.298	0.459	1.32E-05
CD27+ IgM+ PB	ADT-IgG2b-isotype-ctrl-mouse.6	7.16E-08	-37.3931	0.472	0.611	1.37E-05
CD27+ IgM+ PB	ADT-CD278-ICOS.6	8.32E-08	-16.7334	0.872	0.762	1.60E-05
CD27+ IgM+ PB	ADT-CD304-Neuropilin-1.4	1.70E-07	-7.34193	0.894	0.841	3.26E-05
CD27+ IgM+ PB	ADT-CD273--B7-DC-PD-L2.5	2.02E-07	-16.2562	0.864	0.856	3.89E-05
CD27+ IgM+ PB	ADT-CD158-KIR2DL1S1S3S5.5	3.39E-07	-11.0663	0.906	0.876	6.50E-05
CD27+ IgM+ PB	ADT-CD184-CXCR4.5	9.30E-07	-4.6907	0.909	0.935	0.000178586
CD27+ IgM+ PB	ADT-CD307d-FcRL4.5	1.24E-06	-4.09063	0.981	0.975	0.000237936
CD27+ IgM+ PB	ADT-CD4.5	1.38E-06	-4.44164	0.751	0.67	0.000265538
CD27+ IgM+ PB	ADT-CD62L.6	3.06E-06	-3.76203	0.842	0.9	0.000588428
CD27+ IgM+ PB	ADT-TCR-Vg9.6	4.77E-06	-2.64807	0.996	0.986	0.000914999
CD27+ IgM+ PB	ADT-Ig-light-chain-l.5	1.02E-05	-3.13896	0.989	0.937	0.00196578
CD27+ IgM+ PB	ADT-CD275-B7-H2-ICOSL.5	1.64E-05	-5.37275	0.932	0.92	0.00313987
CD27+ IgM+ PB	ADT-CD66ace.5	2.40E-05	-40.4303	0.426	0.556	0.00461006
CD27+ IgM+ PB	ADT-CD70.6	4.50E-05	-2.88037	1	0.993	0.00864605
CD27+ IgM+ PB	ADT-Podocalyxin.4	0.000215366	-27.4243	0.842	0.79	0.0413502
